# Supplementary material for: Maternal plasma folate impacts differential DNA methylation in an epigenome-wide meta-analysis of newborns
Source: Nat Commun. 2016 Feb 10;7:10577. doi: 10.1038/ncomms10577 (PMC4749955; doi:10.1038/ncomms10577)
Supplement: Supplementary Data 1 — Meta-analysis of the association between maternal plasma folate during pregnancy and DNA methylation in newborns: CpGs statistically significant after FDR correction in covariate adjusted models, sorted by P value [file ncomms10577-s2.xlsx]

## Sheet: Sheet1
Supplementary Data 1: Meta-analysis of the association between maternal plasma folate during pregnancy and DNA methylation in newborns: CpGs statistically significant after FDR correction in covariate adjusted models, sorted by P value *
CHR	Position	CpG	Mapped Gene	Gene Group	Relation to UCSC CpG Island	NearestGene (10 Mb)	MoBa			Generation R			Weighted Mean Beta	Meta-Analysis
							Coef	SE	P	Coef	SE	P		Coef	SE	P
10	124669393	cg05665581	FAM24A	TSS1500		FAM24A	-0.015	0.003	8.26e-08	-0.021	0.003	1.18e-09	0.64	-0.017	0.002	1.43e-15
14	20344920	cg05282518	OR4K2	1stExon		OR4K2	-0.02	0.003	2.31e-09	-0.024	0.004	1.09e-07	0.49	-0.022	0.003	1.59e-15
6	150254442	cg15971980				ULBP2	-0.013	0.002	5.9e-09	-0.024	0.004	1.21e-08	0.63	-0.016	0.002	3.99e-15
7	57483183	cg03867429			N_Shore	MIR3147	-0.023	0.003	1.12e-13	-0.014	0.005	0.0119	0.38	-0.021	0.003	1.31e-14
19	51400352	cg15030465	KLKP1	TSS1500		KLKP1	-0.015	0.003	7.5e-09	-0.018	0.004	4.98e-06	0.73	-0.016	0.002	2.16e-13
20	29892486	cg13700506	DEFB116	Body		DEFB116	-0.017	0.003	2.88e-07	-0.027	0.005	4.65e-08	0.55	-0.02	0.003	3.31e-13
11	2067849	cg04394529				H19	-0.016	0.003	1.74e-07	-0.021	0.005	1.61e-05	0.65	-0.018	0.003	1.7e-11
6	100067930	cg00426709			S_Shore	PRDM13	-0.012	0.002	1.07e-06	-0.018	0.004	9.54e-06	0.8	-0.013	0.002	1.2e-10
7	56551112	cg15730180			N_Shore	DKFZp434L192	-0.008	0.002	0.000223	-0.017	0.003	1.95e-08	0.36	-0.011	0.002	4.2e-10
17	38957507	cg17900015	KRT28	TSS1500	S_Shelf	KRT28	-0.011	0.003	1.25e-05	-0.018	0.004	2.45e-06	0.71	-0.013	0.002	4.63e-10
6	44252530	cg04579415	TCTE1	Body	N_Shore	TCTE1	-0.009	0.002	1.91e-07	-0.007	0.002	0.000965	0.39	-0.008	0.001	8.31e-10
14	20344394	cg26786795	OR4K2	TSS200		OR4K2	-0.01	0.002	1.91e-05	-0.018	0.004	3.41e-06	0.22	-0.012	0.002	1.38e-09
11	74916485	cg08597735	SLCO2B1	3'UTR		SLCO2B1	-0.012	0.002	5.29e-08	-0.009	0.003	0.00689	0.72	-0.011	0.002	1.56e-09
19	1473179	cg23291200	APC2	3'UTR	Island	APC2	-0.011	0.002	7.81e-08	-0.008	0.003	0.00392	0.62	-0.01	0.002	1.72e-09
16	34293670	cg04683824			N_Shore	UBE2MP1	-0.011	0.002	3.57e-06	-0.02	0.005	4.66e-05	0.75	-0.013	0.002	2.31e-09
7	56551524	cg01743593			Island	DKFZp434L192	-0.008	0.002	0.000264	-0.014	0.003	5.37e-07	0.5	-0.011	0.002	2.36e-09
7	126889015	cg18574254	GRM8	5'UTR	N_Shelf	GRM8	-0.01	0.002	3.25e-06	-0.011	0.003	0.00024	0.84	-0.011	0.002	3.27e-09
17	21220360	cg19816642	MAP2K3		Island	MAP2K3	-0.013	0.004	0.00392	-0.029	0.005	1.31e-08	0.37	-0.02	0.003	3.59e-09
19	1472936	cg19870717	APC2	3'UTR	Island	APC2	-0.01	0.002	1.81e-08	-0.006	0.003	0.0446	0.37	-0.009	0.002	4.64e-09
7	100894787	cg08342919	FIS1		N_Shore	FIS1	-0.007	0.002	0.000143	-0.02	0.004	1.03e-07	0.8	-0.01	0.002	4.68e-09
2	629022	cg03296200			Island	TMEM18	-0.011	0.003	6.74e-05	-0.021	0.005	3.32e-06	0.45	-0.014	0.002	5.04e-09
2	86566099	cg26886277	REEP1	TSS1500	S_Shore	REEP1	-0.012	0.002	7.78e-07	-0.013	0.004	0.00191	0.65	-0.012	0.002	5.42e-09
12	34491142	cg06512316			Island	ALG10	-0.012	0.003	9.06e-06	-0.012	0.003	0.000187	0.55	-0.012	0.002	6.58e-09
16	27801626	cg06882571	GSG1L	3'UTR		GSG1L	-0.011	0.002	5.95e-07	-0.009	0.003	0.00285	0.45	-0.01	0.002	7.02e-09
19	57633694	cg18313094	USP29	5'UTR	S_Shelf	USP29	-0.015	0.004	2.54e-05	-0.03	0.007	1.24e-05	0.47	-0.018	0.003	7.96e-09
12	34492938	cg01837362			N_Shore	ALG10	-0.017	0.004	3.44e-05	-0.033	0.007	1.16e-05	0.51	-0.021	0.004	8.52e-09
19	10151833	cg12272488	C3P1	TSS200		C3P1	-0.015	0.003	1.07e-06	-0.02	0.006	0.00204	0.57	-0.016	0.003	9.75e-09
12	34491090	cg08821431			Island	ALG10	-0.01	0.003	9.81e-05	-0.016	0.004	1.23e-05	0.7	-0.012	0.002	1.02e-08
16	2032394	cg04496920	NOXO1	TSS1500	N_Shore	NOXO1	-0.009	0.002	4.94e-06	-0.009	0.003	0.000744	0.63	-0.009	0.002	1.37e-08
19	47759400	cg02596089	CCDC9	TSS1500	N_Shore	CCDC9	-0.011	0.003	0.000105	-0.015	0.004	3.03e-05	0.64	-0.012	0.002	1.98e-08
11	67751269	cg19783404				UNC93B1	-0.006	0.002	0.00119	-0.007	0.001	4.2e-06	0.55	-0.006	0.001	1.99e-08
12	34489827	cg13700315			Island	ALG10	-0.009	0.002	0.000167	-0.009	0.002	4.24e-05	0.59	-0.009	0.002	2.68e-08
20	22568116	cg11868728	FOXA2		S_Shore	FOXA2	-0.008	0.002	5.14e-07	-0.007	0.003	0.0168	0.85	-0.008	0.001	2.78e-08
2	131058072	cg00885843				CCDC115	-0.007	0.002	7.64e-05	-0.007	0.002	0.000104	0.61	-0.007	0.001	3.02e-08
19	1473042	cg16613938	APC2	3'UTR	Island	APC2	-0.017	0.003	1.15e-07	-0.011	0.006	0.07	0.71	-0.016	0.003	3.05e-08
17	78387382	cg26091183	LOC100294362	Body	N_Shore	LOC100294362	-0.006	0.001	2.2e-05	-0.011	0.003	0.000132	0.88	-0.007	0.001	3.34e-08
14	52211579	cg16685608				FRMD6	-0.012	0.003	2.75e-06	-0.014	0.005	0.00363	0.79	-0.012	0.002	3.84e-08
12	34500585	cg19457237			Island	ALG10	-0.011	0.003	0.00194	-0.038	0.006	4.99e-09	0.69	-0.016	0.003	4.45e-08
20	29896456	cg07900024	DEFB116	TSS200		DEFB116	-0.012	0.003	8.6e-07	-0.01	0.004	0.0161	0.77	-0.012	0.002	5.08e-08
19	10809044	cg19512604	QTRT1		N_Shelf	QTRT1	-0.007	0.002	1.4e-05	-0.011	0.003	0.000556	0.78	-0.008	0.002	5.35e-08
1	20988603	cg24876897	DDOST	TSS1500	S_Shore	DDOST	-0.007	0.002	1.93e-05	-0.008	0.002	0.000975	0.58	-0.008	0.001	7.15e-08
17	35285205	cg10612259				LHX1	-0.009	0.003	0.000191	-0.015	0.004	5.54e-05	0.46	-0.011	0.002	9.1e-08
20	21070832	cg14830485				KIZ	-0.01	0.002	8.25e-06	-0.012	0.004	0.0029	0.21	-0.01	0.002	9.11e-08
19	19626605	cg03233793	NDUFA13	1stExon;5'UTR	Island	NDUFA13	-0.011	0.003	2.86e-05	-0.013	0.004	0.000871	0.59	-0.012	0.002	9.44e-08
8	43132451	cg04880091			Island	POTEA	-0.018	0.005	0.000176	-0.028	0.007	8.16e-05	0.44	-0.021	0.004	1.08e-07
4	165878037	cg20697094	TRIM61	Body	Island	TRIM61	0.005	0.001	6.14e-06	0.007	0.002	0.00432	0.07	0.005	0.001	1.16e-07
11	2890419	cg03947814	KCNQ1DN	TSS1500	Island	KCNQ1DN	-0.012	0.002	1.19e-06	-0.011	0.005	0.0339	0.19	-0.012	0.002	1.16e-07
17	3100725	cg27594073	OR1A2	TSS200		OR1A2	-0.013	0.003	1.42e-06	-0.011	0.005	0.0253	0.71	-0.012	0.002	1.16e-07
11	58830424	cg09973514	LOC283194		Island	LOC283194	-0.017	0.004	6.48e-05	-0.022	0.006	0.000472	0.35	-0.019	0.004	1.41e-07
2	219920216	cg08756441	IHH	Body	Island	IHH	-0.009	0.002	7.51e-08	-0.004	0.003	0.183	0.72	-0.007	0.001	1.42e-07
11	61130361	cg24560288	TMEM138	Body	S_Shore	TMEM138	-0.007	0.001	2.07e-06	-0.008	0.003	0.0232	0.15	-0.007	0.001	1.45e-07
7	57484153	cg08444117			N_Shore	MIR3147	-0.01	0.003	0.00321	-0.032	0.006	5.72e-08	0.73	-0.015	0.003	1.61e-07
19	1453909	cg11775595	APC2	Body	N_Shore	APC2	-0.017	0.003	8.04e-07	-0.01	0.005	0.0357	0.45	-0.015	0.003	1.64e-07
17	22016686	cg23163283			N_Shore	MTRNR2L1	-0.009	0.003	0.000694	-0.021	0.004	3.69e-06	0.71	-0.012	0.002	1.64e-07
2	124783698	cg13277493	CNTNAP5	Body	S_Shore	CNTNAP5	-0.006	0.002	0.0022	-0.015	0.003	9.48e-07	0.66	-0.009	0.002	1.66e-07
12	5021087	cg02793415	KCNA1	Body	Island	KCNA1	-0.011	0.003	6.69e-05	-0.017	0.005	0.000377	0.79	-0.013	0.002	1.67e-07
17	36006043	cg07760794	DDX52		S_Shelf	DDX52	-0.009	0.002	4e-05	-0.007	0.002	0.00113	0.51	-0.008	0.002	1.74e-07
2	39470725	cg01583753			N_Shore	MAP4K3	0.016	0.004	0.000313	0.017	0.005	0.000164	0.55	0.017	0.003	1.88e-07
17	74075100	cg03882612	ZACN	TSS200	S_Shore	ZACN	-0.008	0.002	5.56e-05	-0.013	0.004	0.000437	0.6	-0.009	0.002	1.97e-07
8	144790395	cg24063962	CCDC166	TSS200	Island	CCDC166	-0.011	0.003	0.000199	-0.013	0.004	0.000252	0.52	-0.012	0.002	2.12e-07
7	63641507	cg14116463			N_Shore	ZNF735	-0.012	0.003	1.87e-05	-0.019	0.006	0.0022	0.5	-0.013	0.003	2.33e-07
7	5552472	cg17903019	FBXL18	Body	N_Shore	FBXL18	-0.01	0.003	5.44e-05	-0.011	0.003	0.00128	0.67	-0.011	0.002	2.43e-07
2	39470750	cg24062763			Island	MAP4K3	0.017	0.004	8.85e-05	0.015	0.004	0.000787	0.58	0.016	0.003	2.6e-07
11	65685874	cg15777472	DRAP1	Body	N_Shore	DRAP1	-0.011	0.002	1.52e-05	-0.015	0.005	0.00367	0.54	-0.011	0.002	2.64e-07
11	62067691	cg16943635	SCGB1D4	TSS1500		SCGB1D4	-0.011	0.003	5.85e-05	-0.021	0.006	0.000364	0.67	-0.013	0.003	2.65e-07
2	91668766	cg22132484			N_Shore	LOC654342	-0.008	0.002	6.94e-06	-0.009	0.003	0.0118	0.39	-0.008	0.002	2.68e-07
9	140064863	cg06574229	LRRC26	TSS1500	Island	LRRC26	-0.009	0.002	1.02e-05	-0.01	0.004	0.00814	0.45	-0.009	0.002	2.71e-07
2	629016	cg09887415			Island	TMEM18	-0.009	0.003	0.00166	-0.018	0.004	1.08e-05	0.66	-0.012	0.002	2.97e-07
12	132192278	cg09439915	SFSWAP		N_Shelf	SFSWAP	-0.014	0.003	2.7e-06	-0.01	0.004	0.0293	0.65	-0.013	0.003	3.04e-07
12	34490115	cg17024593			Island	ALG10	-0.009	0.002	5.99e-05	-0.02	0.005	0.000187	0.81	-0.011	0.002	3.06e-07
1	30240119	cg03254146				PTPRU	-0.011	0.003	0.000107	-0.017	0.005	0.000444	0.73	-0.013	0.003	3.06e-07
7	30807869	cg13398368	FAM188B		N_Shelf	FAM188B	-0.007	0.001	1.43e-06	-0.004	0.002	0.0364	0.45	-0.006	0.001	3.2e-07
15	89900741	cg15850918			N_Shore	MIR9-3	-0.006	0.002	0.00163	-0.009	0.002	3.7e-05	0.61	-0.008	0.002	3.45e-07
1	246728727	cg14460735	CNST	Body	N_Shore	CNST	-0.01	0.002	3.13e-05	-0.016	0.005	0.00198	0.63	-0.011	0.002	3.89e-07
19	47759410	cg04415896	CCDC9	TSS1500	N_Shore	CCDC9	-0.01	0.002	0.000124	-0.012	0.004	0.00086	0.38	-0.01	0.002	4.31e-07
12	34503503	cg27108629			Island	ALG10	-0.01	0.003	0.00113	-0.015	0.004	6.37e-05	0.45	-0.012	0.002	4.49e-07
6	166722248	cg01243879	PRR18	TSS1500	Island	PRR18	-0.008	0.002	4.16e-05	-0.01	0.003	0.00264	0.17	-0.008	0.002	4.51e-07
8	27946619	cg22414525	ELP3		N_Shelf	ELP3	-0.009	0.002	0.000138	-0.017	0.005	0.00026	0.71	-0.011	0.002	4.54e-07
16	34264585	cg01447536				UBE2MP1	-0.009	0.002	3.26e-06	-0.008	0.004	0.0479	0.66	-0.009	0.002	4.54e-07
16	1878010	cg06757399	FAHD1	1stExon;5'UTR	S_Shore	FAHD1	-0.013	0.003	1.7e-06	-0.009	0.005	0.0863	0.28	-0.013	0.003	4.6e-07
10	129949004	cg17401780			Island	MKI67	-0.006	0.002	0.000117	-0.012	0.003	0.000269	0.82	-0.007	0.002	4.75e-07
8	43131260	cg19035254			Island	POTEA	-0.008	0.002	0.000843	-0.025	0.005	1.24e-06	0.84	-0.011	0.002	4.81e-07
8	43136327	cg10704673			S_Shelf	POTEA	-0.007	0.002	9.5e-05	-0.01	0.003	0.000932	0.38	-0.008	0.002	4.88e-07
2	91848218	cg24829460	LOC654342	TSS1500		LOC654342	-0.008	0.002	7.99e-05	-0.021	0.006	0.00018	0.17	-0.01	0.002	5.45e-07
11	8290939	cg01434559	LMO1		S_Shore	LMO1	-0.007	0.002	0.00215	-0.011	0.003	3.18e-05	0.5	-0.009	0.002	5.49e-07
19	1456337	cg27150178	APC2	Body	Island	APC2	-0.009	0.002	6.01e-06	-0.007	0.003	0.03	0.31	-0.009	0.002	5.81e-07
11	58830191	cg18852692	LOC283194		Island	LOC283194	-0.013	0.004	0.000459	-0.022	0.006	0.000157	0.39	-0.016	0.003	6.05e-07
3	123708030	cg02692893	ROPN1	5'UTR	N_Shelf	ROPN1	-0.011	0.002	6.73e-06	-0.009	0.004	0.0285	0.56	-0.011	0.002	6.2e-07
4	50006	cg22448874	ZNF718		N_Shelf	ZNF718	-0.007	0.002	0.00223	-0.009	0.002	6.49e-05	0.66	-0.008	0.002	6.23e-07
17	35423942	cg01689404				AATF	-0.013	0.003	2.71e-06	-0.009	0.005	0.0654	0.28	-0.012	0.002	6.27e-07
17	43860355	cg08929103	CRHR1	TSS1500	N_Shore	CRHR1	-0.006	0.002	8.86e-05	-0.009	0.003	0.00151	0.77	-0.007	0.001	6.4e-07
8	80522577	cg00397910	STMN2	TSS1500	N_Shore	STMN2	-0.009	0.002	8.4e-05	-0.008	0.002	0.00214	0.63	-0.008	0.002	6.61e-07
7	126698829	cg15908975	GRM8	Body		GRM8	-0.012	0.003	8.26e-06	-0.015	0.007	0.0246	0.54	-0.012	0.002	6.76e-07
12	34496342	cg15865243			Island	ALG10	-0.01	0.003	0.000706	-0.019	0.005	7.07e-05	0.7	-0.012	0.002	7.02e-07
12	34517887	cg25179334				ALG10	-0.009	0.002	2.14e-05	-0.008	0.003	0.0107	0.71	-0.009	0.002	7.17e-07
12	34501300	cg26248646			S_Shore	ALG10	-0.007	0.002	0.000563	-0.018	0.004	2.89e-05	0.74	-0.01	0.002	7.31e-07
22	16868045	cg03389890			Island	CCT8L2	-0.012	0.004	0.00166	-0.029	0.007	1.21e-05	0.33	-0.017	0.003	7.6e-07
14	106410628	cg00947478				KIAA0125	-0.011	0.002	2.21e-06	-0.007	0.005	0.109	0.75	-0.01	0.002	7.81e-07
4	3749615	cg05639690			S_Shore	ADRA2C	-0.01	0.002	2.3e-06	-0.006	0.003	0.0602	0.5	-0.009	0.002	7.84e-07
5	54281271	cg06837426	ESM1	1stExon		ESM1	-0.01	0.003	0.000123	-0.009	0.003	0.00195	0.43	-0.009	0.002	8.2e-07
12	34532098	cg18920494				ALG10	-0.01	0.003	0.000125	-0.01	0.003	0.00207	0.47	-0.01	0.002	8.68e-07
15	83331586	cg18253757	AP3B2	Body		AP3B2	-0.01	0.002	2.09e-05	-0.009	0.004	0.014	0.77	-0.01	0.002	9.01e-07
22	16193637	cg04105722	DUXAP10		S_Shore	DUXAP10	-0.005	0.001	7.27e-05	-0.006	0.002	0.00353	0.64	-0.005	0.001	9.05e-07
1	71512100	cg06937997	PTGER3	Body	N_Shore	PTGER3	-0.006	0.001	6.84e-07	-0.003	0.002	0.214	0.09	-0.005	0.001	9.23e-07
19	7699751	cg03489492	PCP2	TSS1500	N_Shore	PCP2	-0.009	0.002	0.000348	-0.009	0.003	0.000786	0.57	-0.009	0.002	9.4e-07
16	31830668	cg26613361			Island	ZNF267	-0.012	0.004	0.00135	-0.02	0.005	0.000107	0.47	-0.015	0.003	1.1e-06
7	63361127	cg03124146			Island	ZNF727	-0.013	0.005	0.00429	-0.026	0.006	1.68e-05	0.25	-0.018	0.004	1.13e-06
7	56242407	cg10895875			Island	PSPH	-0.009	0.004	0.0263	-0.028	0.005	2.61e-07	0.46	-0.016	0.003	1.19e-06
1	111510137	cg02291011	LRIF1		S_Shelf	LRIF1	-0.009	0.002	2.25e-05	-0.008	0.003	0.0172	0.82	-0.009	0.002	1.19e-06
7	56855195	cg01193368			Island	MIR4283-1	-0.009	0.004	0.0379	-0.031	0.006	6.67e-08	0.62	-0.016	0.003	1.27e-06
17	25485386	cg06490169				WSB1	-0.006	0.002	3e-05	-0.009	0.004	0.0106	0.89	-0.007	0.001	1.3e-06
2	39470743	cg09834706			Island	MAP4K3	0.015	0.004	0.000175	0.018	0.006	0.00197	0.7	0.016	0.003	1.3e-06
10	124515334	cg10038490	DMBT1P1	TSS1500		DMBT1P1	-0.005	0.002	0.00156	-0.008	0.002	0.00013	0.87	-0.006	0.001	1.37e-06
7	56552034	cg06208665			S_Shore	DKFZp434L192	-0.009	0.002	1.28e-05	-0.007	0.003	0.0337	0.67	-0.008	0.002	1.39e-06
7	44643793	cg04674755	OGDH		N_Shelf	OGDH	-0.012	0.003	3.08e-06	-0.007	0.005	0.139	0.79	-0.011	0.002	1.41e-06
11	2139449	cg14553377				INS-IGF2	-0.008	0.002	9.38e-05	-0.008	0.003	0.00474	0.54	-0.008	0.002	1.44e-06
15	53093405	cg25620430			N_Shelf	ONECUT1	-0.006	0.001	1.42e-05	-0.008	0.004	0.0328	0.11	-0.007	0.001	1.47e-06
17	71744435	cg09916663	LINC00469			LINC00469	-0.008	0.002	8.7e-06	-0.006	0.003	0.0551	0.77	-0.007	0.002	1.51e-06
3	49237500	cg16083429	CCDC36	5'UTR	S_Shore	CCDC36	-0.011	0.003	2.49e-05	-0.012	0.005	0.0221	0.75	-0.012	0.002	1.61e-06
1	17475656	cg00924685			N_Shore	PADI2	-0.007	0.002	0.000708	-0.01	0.003	0.000522	0.57	-0.008	0.002	1.62e-06
20	2648594	cg25829531	IDH3B		S_Shelf	IDH3B	-0.01	0.003	5.43e-05	-0.013	0.005	0.00907	0.66	-0.011	0.002	1.67e-06
22	30867673	cg18294257	SEC14L3	Body		SEC14L3	-0.007	0.002	0.000118	-0.008	0.003	0.00434	0.47	-0.007	0.002	1.71e-06
12	4141051	cg14043509			Island	PARP11	-0.009	0.002	0.000107	-0.007	0.003	0.00479	0.56	-0.008	0.002	1.73e-06
14	89493162	cg23538773			Island	FOXN3	-0.006	0.002	0.0024	-0.015	0.003	1.67e-05	0.69	-0.008	0.002	1.82e-06
17	22191979	cg22664962			Island	MTRNR2L1	-0.014	0.003	1.78e-05	-0.009	0.004	0.0227	0.61	-0.012	0.003	1.85e-06
19	1242323	cg07294734	ATP5D	Body	Island	ATP5D	-0.007	0.002	0.000143	-0.008	0.003	0.00429	0.65	-0.007	0.002	2.03e-06
19	55692526	cg09581940	SYT5	TSS1500	S_Shore	SYT5	-0.007	0.002	0.000402	-0.011	0.003	0.000975	0.65	-0.008	0.002	2.08e-06
2	219841474	cg00869158	LINC00608	Body		LINC00608	-0.008	0.002	0.000769	-0.011	0.003	0.00059	0.74	-0.009	0.002	2.09e-06
12	34546027	cg19757552				ALG10	-0.007	0.002	0.000272	-0.008	0.003	0.00212	0.63	-0.007	0.002	2.1e-06
12	34488920	cg02703627			Island	ALG10	-0.008	0.003	0.0144	-0.018	0.004	7.11e-06	0.62	-0.012	0.003	2.2e-06
22	38244781	cg07059402	EIF3L	TSS1500	N_Shore	EIF3L	-0.016	0.004	0.000141	-0.022	0.008	0.00393	0.4	-0.018	0.004	2.22e-06
8	3141844	cg08642111	CSMD1	Body		CSMD1	-0.013	0.003	2.62e-06	-0.006	0.004	0.151	0.42	-0.011	0.002	2.22e-06
16	3245099	cg02797144	TRR-CCT5-1		S_Shore	TRR-CCT5-1	-0.005	0.002	0.00283	-0.016	0.003	5.07e-06	0.84	-0.007	0.002	2.33e-06
8	144788492	cg16530595	CCDC166		Island	CCDC166	-0.013	0.004	0.00103	-0.037	0.009	2.2e-05	0.82	-0.017	0.004	2.35e-06
13	42028600	cg14496523	RGCC		N_Shelf	RGCC	-0.005	0.001	0.000991	-0.007	0.002	0.000453	0.88	-0.006	0.001	2.36e-06
19	19626525	cg07624705	NDUFA13	1stExon;5'UTR	Island	NDUFA13	-0.008	0.002	0.000216	-0.008	0.003	0.00343	0.58	-0.008	0.002	2.43e-06
2	218466469	cg00792015	DIRC3	Body		DIRC3	-0.01	0.002	6.26e-05	-0.008	0.003	0.0126	0.54	-0.009	0.002	2.49e-06
12	34531722	cg21268144				ALG10	-0.007	0.002	0.00139	-0.017	0.004	5.93e-05	0.5	-0.009	0.002	2.56e-06
3	44754587	cg14768256	ZNF502	5'UTR	S_Shore	ZNF502	-0.012	0.003	0.000641	-0.02	0.006	0.000507	0.6	-0.014	0.003	2.61e-06
6	29013336	cg25133685	OR2W1	TSS1500		OR2W1	-0.015	0.004	5.31e-05	-0.017	0.007	0.016	0.48	-0.015	0.003	2.67e-06
19	36195363	cg24860092	ZBTB32		Island	ZBTB32	-0.009	0.002	5.15e-05	-0.009	0.004	0.0178	0.35	-0.009	0.002	2.74e-06
16	23568302	cg02778609	EARS2	Body	N_Shore	EARS2	-0.009	0.003	0.00171	-0.019	0.005	8.83e-05	0.67	-0.012	0.003	2.75e-06
16	34586837	cg05423392			Island	LINC01566	-0.008	0.002	0.000741	-0.017	0.005	0.000282	0.61	-0.01	0.002	2.8e-06
16	34810199	cg01611817			S_Shore	LOC100130700	-0.011	0.003	5.19e-05	-0.007	0.003	0.0109	0.62	-0.009	0.002	2.86e-06
1	30240265	cg27302994				PTPRU	-0.013	0.004	0.000129	-0.013	0.005	0.00703	0.62	-0.013	0.003	2.87e-06
3	99345675	cg24757159	MIR548G	Body		MIR548G	-0.007	0.002	0.00125	-0.014	0.004	0.000157	0.75	-0.009	0.002	2.92e-06
16	739598	cg09852871	WDR24	1stExon	N_Shore	WDR24	-0.007	0.002	0.000169	-0.01	0.003	0.00368	0.71	-0.007	0.002	2.93e-06
15	25434475	cg08042710	SNORD115-11	TSS200		SNORD115-11	-0.007	0.002	4.69e-05	-0.009	0.004	0.0206	0.79	-0.008	0.002	2.95e-06
12	28116451	cg20905088	PTHLH	Body		PTHLH	-0.008	0.002	0.000118	-0.013	0.005	0.00442	0.84	-0.009	0.002	3e-06
8	144790992	cg22932482	CCDC166	TSS1500	Island	CCDC166	-0.009	0.002	0.000134	-0.014	0.005	0.00494	0.82	-0.01	0.002	3.01e-06
4	9783059	cg09520393	DRD5	TSS200	Island	DRD5	-0.006	0.001	4.31e-05	-0.009	0.004	0.0171	0.19	-0.006	0.001	3.03e-06
11	66191641	cg23667955	NPAS4	Body	S_Shelf	NPAS4	-0.008	0.002	4.24e-05	-0.006	0.002	0.0179	0.65	-0.007	0.002	3.14e-06
6	10660390	cg07472579				C6orf52	0.01	0.003	0.000196	0.015	0.005	0.00299	0.76	0.011	0.002	3.14e-06
11	2891495	cg10503232	KCNQ1DN	Body	S_Shore	KCNQ1DN	-0.013	0.003	7.35e-06	-0.007	0.004	0.0677	0.7	-0.01	0.002	3.25e-06
7	56673049	cg17082225				DKFZp434L192	-0.009	0.003	0.000673	-0.011	0.004	0.00136	0.61	-0.01	0.002	3.36e-06
15	27772640	cg02576753	GABRG3	Body		GABRG3	-0.006	0.002	0.000691	-0.014	0.004	0.000126	0.87	-0.007	0.002	3.39e-06
1	6303279	cg00769305	HES3	TSS1500	N_Shore	HES3	-0.008	0.002	1.15e-05	-0.005	0.003	0.0795	0.45	-0.008	0.002	3.52e-06
17	26708226	cg00075507	SARM1	Body	Island	SARM1	-0.008	0.002	6.83e-06	-0.004	0.002	0.0547	0.47	-0.006	0.001	3.52e-06
11	124742958	cg12980201	ROBO3	Body	N_Shelf	ROBO3	-0.008	0.002	0.000402	-0.01	0.003	0.00253	0.64	-0.009	0.002	3.56e-06
3	139655800	cg21644130	CLSTN2	Body	S_Shore	CLSTN2	-0.006	0.002	0.00343	-0.012	0.003	6.76e-05	0.8	-0.008	0.002	3.61e-06
12	110840579	cg10508778	ANAPC7	Body	N_Shore	ANAPC7	-0.01	0.003	4.48e-05	-0.01	0.005	0.0285	0.27	-0.01	0.002	3.63e-06
2	39471028	cg12302982			Island	MAP4K3	0.013	0.004	0.00207	0.014	0.004	0.000544	0.49	0.014	0.003	3.67e-06
19	36195268	cg22548353	ZBTB32		Island	ZBTB32	-0.006	0.002	0.00107	-0.009	0.003	0.000784	0.37	-0.007	0.002	3.68e-06
8	132051228	cg03551401	ADCY8	Body	N_Shore	ADCY8	-0.011	0.003	0.00132	-0.02	0.005	0.000283	0.5	-0.013	0.003	3.69e-06
4	78156196	cg00301879	CCNG2			CCNG2	-0.009	0.002	4.58e-05	-0.008	0.004	0.0285	0.69	-0.009	0.002	3.75e-06
1	2705733	cg12085977	TTC34		N_Shore	TTC34	-0.016	0.004	5.12e-06	-0.008	0.005	0.136	0.29	-0.014	0.003	3.81e-06
16	2867434	cg22730830	PRSS21	Body	Island	PRSS21	0.012	0.003	0.000269	0.016	0.005	0.00402	0.59	0.013	0.003	3.99e-06
16	3068707	cg20035459	CLDN6	TSS1500	N_Shore	CLDN6	-0.008	0.003	0.00116	-0.018	0.005	0.000186	0.63	-0.01	0.002	4.09e-06
7	5552460	cg01940713	FBXL18	Body	N_Shore	FBXL18	-0.008	0.002	4.48e-05	-0.006	0.002	0.0232	0.68	-0.007	0.002	4.09e-06
8	144789164	cg05003908	CCDC166	Body	Island	CCDC166	-0.011	0.003	6.64e-05	-0.011	0.005	0.0211	0.77	-0.011	0.002	4.09e-06
15	25322128	cg01620672	SNRPN	TSS200		SNRPN	-0.006	0.002	0.000303	-0.008	0.003	0.00312	0.88	-0.006	0.001	4.11e-06
13	20711574	cg16755348	GJA3		S_Shore	GJA3	-0.011	0.003	0.000111	-0.009	0.003	0.0111	0.56	-0.01	0.002	4.28e-06
10	91296311	cg14920044	SLC16A12	TSS1500	S_Shore	SLC16A12	-0.011	0.003	6.45e-05	-0.011	0.005	0.0231	0.78	-0.011	0.003	4.31e-06
8	144790410	cg11205981	CCDC166	TSS200	Island	CCDC166	-0.011	0.003	0.000171	-0.016	0.006	0.0059	0.77	-0.012	0.003	4.42e-06
12	34489995	cg08158662			Island	ALG10	-0.006	0.002	0.00129	-0.007	0.002	0.00105	0.51	-0.006	0.001	4.56e-06
12	54746067	cg20474425	COPZ1			COPZ1	0.009	0.002	6.06e-05	0.009	0.004	0.0265	0.31	0.009	0.002	4.58e-06
12	34443659	cg11600470				ALG10	-0.007	0.002	5.52e-05	-0.007	0.003	0.0295	0.75	-0.007	0.002	4.63e-06
16	2866901	cg05635274	PRSS21	TSS1500	N_Shore	PRSS21	0.008	0.002	0.000179	0.013	0.005	0.00505	0.82	0.009	0.002	4.77e-06
1	40193746	cg20959032	PPIE			PPIE	-0.008	0.003	0.00258	-0.01	0.003	0.000459	0.56	-0.009	0.002	4.89e-06
21	19614112	cg00955547	CHODL		N_Shelf	CHODL	-0.006	0.002	0.000532	-0.011	0.003	0.00114	0.79	-0.007	0.002	4.93e-06
19	1457211	cg14559388	APC2	Body	Island	APC2	-0.003	0.001	3.49e-05	-0.002	0.001	0.0452	0.05	-0.003	0.001	4.98e-06
4	190574529	cg24843217				HSP90AA4P	-0.006	0.002	0.00101	-0.008	0.003	0.0011	0.76	-0.007	0.001	5.01e-06
10	85985448	cg01142721	LRIT2	TSS200		LRIT2	-0.011	0.003	0.000146	-0.015	0.006	0.0093	0.44	-0.012	0.003	5.03e-06
12	130678772	cg12911496				FZD10	-0.004	0.001	8.97e-06	-0.002	0.002	0.181	0.11	-0.004	0.001	5.05e-06
8	110984575	cg01829829	KCNV1	Body	N_Shore	KCNV1	-0.006	0.002	0.0017	-0.012	0.003	0.000294	0.8	-0.008	0.002	5.36e-06
18	5892119	cg26438105	TMEM200C	TSS200	S_Shore	TMEM200C	-0.014	0.003	8.92e-05	-0.012	0.005	0.0204	0.56	-0.013	0.003	5.41e-06
14	95826830	cg13019568			Island	CLMN	-0.005	0.001	8e-05	-0.007	0.003	0.0189	0.12	-0.005	0.001	5.79e-06
5	180646880	cg15946312	TRIM41		Island	TRIM41	-0.009	0.003	0.00199	-0.017	0.005	0.000377	0.69	-0.012	0.003	5.81e-06
17	45871717	cg04558115			S_Shelf	OSBPL7	-0.009	0.002	0.000129	-0.01	0.004	0.0152	0.58	-0.009	0.002	5.94e-06
1	228291591	cg11953245	C1orf35	TSS1500	S_Shore	C1orf35	-0.008	0.003	0.00272	-0.022	0.005	3.55e-05	0.3	-0.011	0.002	5.96e-06
19	49562516	cg20756894	NTF4		S_Shore	NTF4	-0.006	0.002	0.00284	-0.01	0.003	0.000327	0.54	-0.007	0.002	6.16e-06
16	2867051	cg02296564	PRSS21	TSS200	N_Shore	PRSS21	0.011	0.003	0.000743	0.011	0.004	0.00263	0.64	0.011	0.003	6.21e-06
18	70211962	cg03566107	CBLN2	TSS1500	S_Shore	CBLN2	-0.004	0.002	0.0167	-0.015	0.003	1.24e-06	0.42	-0.007	0.002	6.3e-06
4	49551434	cg10340210				CWH43	-0.009	0.003	0.000871	-0.015	0.005	0.00102	0.67	-0.01	0.002	6.34e-06
10	71560212	cg06035456	COL13A1	TSS1500	N_Shore	COL13A1	-0.007	0.002	4.57e-05	-0.006	0.003	0.0507	0.41	-0.006	0.001	6.37e-06
7	63643277	cg01487661			Island	ZNF735	-0.003	0.003	0.328	-0.019	0.003	2.87e-08	0.49	-0.011	0.002	6.42e-06
16	3081463	cg02890863	CCDC64B	Body	S_Shore	CCDC64B	-0.006	0.002	0.000194	-0.006	0.002	0.011	0.49	-0.006	0.001	6.44e-06
11	132951838	cg24829292	OPCML	Body	Island	OPCML	0.008	0.003	0.00945	0.014	0.004	7.55e-05	0.45	0.01	0.002	6.6e-06
7	2705189	cg04021544	TTYH3		S_Shelf	TTYH3	-0.017	0.004	0.000128	-0.017	0.007	0.0185	0.43	-0.017	0.004	6.92e-06
12	34538806	cg22579351				ALG10	-0.011	0.002	9.48e-06	-0.005	0.004	0.164	0.71	-0.009	0.002	6.96e-06
1	36553577	cg19252108	TEKT2	Body	N_Shore	TEKT2	-0.006	0.002	2.74e-05	-0.006	0.003	0.102	0.78	-0.006	0.001	6.97e-06
12	34493996	cg15777553			Island	ALG10	-0.007	0.002	0.0028	-0.012	0.003	0.000298	0.53	-0.008	0.002	7.17e-06
8	143279443	cg14334488	LINC00051	TSS1500		LINC00051	-0.011	0.002	1.69e-06	-0.004	0.002	0.149	0.6	-0.008	0.002	7.3e-06
1	47533976	cg10751811	CYP4Z1	Body		CYP4Z1	-0.009	0.003	0.00164	-0.019	0.005	0.000309	0.57	-0.011	0.003	7.51e-06
12	34516072	cg16009988				ALG10	-0.008	0.003	0.00197	-0.017	0.005	0.000227	0.71	-0.01	0.002	7.57e-06
10	119314933	cg27438218			S_Shore	EMX2	-0.007	0.002	0.00048	-0.012	0.004	0.00272	0.81	-0.008	0.002	7.61e-06
1	6267579	cg19694465	RNF207	Body	N_Shore	RNF207	-0.01	0.003	0.000542	-0.013	0.005	0.004	0.7	-0.011	0.003	7.77e-06
3	32023452	cg27590407	ZNF860	Body	S_Shore	ZNF860	-0.004	0.001	5.9e-06	-0.001	0.003	0.634	0.16	-0.004	0.001	7.77e-06
20	68170	cg08088390	DEFB125	TSS200		DEFB125	-0.009	0.003	0.000498	-0.013	0.004	0.00351	0.77	-0.01	0.002	7.81e-06
4	4139845	cg00496389				OTOP1	-0.007	0.002	0.00141	-0.011	0.003	0.000784	0.83	-0.008	0.002	7.82e-06
22	32057397	cg07658383	PISD		N_Shore	PISD	-0.007	0.002	0.00014	-0.006	0.003	0.0186	0.46	-0.007	0.002	8e-06
12	49689685	cg24804179	PRPH	Body	Island	PRPH	-0.007	0.002	3.73e-05	-0.007	0.004	0.0872	0.2	-0.007	0.002	8.05e-06
16	34456429	cg16781340				UBE2MP1	-0.004	0.001	0.000586	-0.008	0.003	0.00155	0.91	-0.005	0.001	8.15e-06
11	31844481	cg08966619	PAX6		N_Shelf	PAX6	-0.011	0.002	1.76e-05	-0.006	0.004	0.112	0.59	-0.009	0.002	8.15e-06
12	34442510	cg07698281				ALG10	-0.006	0.002	0.000427	-0.013	0.004	0.00189	0.83	-0.008	0.002	8.25e-06
5	54281198	cg14972155	ESM1	1stExon		ESM1	-0.012	0.003	0.00033	-0.014	0.005	0.00811	0.61	-0.013	0.003	8.3e-06
1	110614450	cg16893614	ALX3	TSS1500	S_Shore	ALX3	-0.008	0.002	2.63e-05	-0.006	0.004	0.117	0.76	-0.007	0.002	8.35e-06
19	1456246	cg14907738	APC2	Body	Island	APC2	-0.006	0.001	3.59e-05	-0.005	0.003	0.0934	0.22	-0.006	0.001	8.57e-06
12	38532129	cg11310341			Island	ALG10	-0.007	0.002	0.000329	-0.01	0.004	0.00634	0.27	-0.008	0.002	8.58e-06
17	21825983	cg25706971	FAM27L	Body		FAM27L	-0.006	0.002	0.0024	-0.011	0.003	0.000466	0.85	-0.007	0.002	8.64e-06
20	31781060	cg12161192	BPIFA4P	TSS1500		BPIFA4P	-0.01	0.002	5e-05	-0.009	0.005	0.0676	0.71	-0.01	0.002	8.75e-06
15	25321871	cg01053316	SNORD116-12	TSS1500		SNORD116-12	-0.009	0.002	1.28e-05	-0.005	0.004	0.186	0.78	-0.008	0.002	8.84e-06
1	20988590	cg08911391	DDOST	TSS1500	S_Shore	DDOST	-0.008	0.002	1.11e-05	-0.004	0.003	0.23	0.39	-0.007	0.002	8.87e-06
16	34209247	cg04383715			Island	UBE2MP1	-0.006	0.002	0.00934	-0.018	0.004	8.49e-06	0.75	-0.009	0.002	9.01e-06
1	209527581	cg06155620				MIR205HG	-0.008	0.002	6.81e-05	-0.008	0.004	0.0496	0.8	-0.008	0.002	9.03e-06
17	1811181	cg15849368			N_Shore	RPA1	-0.008	0.002	0.000265	-0.013	0.005	0.00753	0.46	-0.009	0.002	9.31e-06
11	2066779	cg06842181				H19	-0.007	0.002	0.00263	-0.014	0.004	0.000223	0.75	-0.009	0.002	9.31e-06
19	6282970	cg18889393	MLLT1		S_Shelf	MLLT1	-0.011	0.002	2.12e-06	-0.003	0.004	0.549	0.27	-0.009	0.002	9.37e-06
10	131771695	cg05649708			Island	EBF3	-0.007	0.002	1.24e-06	0.001	0.004	0.816	0.21	-0.006	0.001	9.5e-06
14	20528812	cg20051118	OR4L1	1stExon		OR4L1	-0.007	0.003	0.00863	-0.013	0.003	0.000151	0.81	-0.009	0.002	9.61e-06
11	2890725	cg09554951	KCNQ1DN	TSS1500	Island	KCNQ1DN	-0.003	0.001	5.07e-05	-0.005	0.003	0.0573	0.1	-0.003	0.001	1e-05
16	34809318	cg25050175			Island	LOC100130700	-0.006	0.002	0.00698	-0.011	0.003	0.000235	0.56	-0.008	0.002	1e-05
12	49690254	cg05775627	PRPH	Body	Island	PRPH	-0.006	0.002	0.00361	-0.007	0.002	0.000787	0.63	-0.007	0.002	1.01e-05
16	51671563	cg16518996				SALL1	-0.012	0.003	7.63e-05	-0.012	0.006	0.0499	0.63	-0.012	0.003	1.01e-05
5	178800355	cg08319922			N_Shore	ADAMTS2	-0.008	0.002	1.12e-05	-0.004	0.004	0.294	0.79	-0.008	0.002	1.02e-05
19	2743448	cg01080560	SLC39A3		S_Shelf	SLC39A3	-0.006	0.002	0.000674	-0.008	0.003	0.00454	0.82	-0.007	0.002	1.03e-05
1	2713926	cg21420674			N_Shelf	MMEL1	-0.007	0.002	0.000108	-0.008	0.004	0.0324	0.29	-0.007	0.002	1.03e-05
16	34808939	cg24702091			Island	LOC100130700	-0.005	0.002	0.0031	-0.008	0.002	0.000483	0.34	-0.006	0.001	1.04e-05
1	160050948	cg20066612	KCNJ9	TSS1500	N_Shelf	KCNJ9	-0.01	0.002	4.84e-06	-0.003	0.003	0.275	0.52	-0.008	0.002	1.06e-05
2	219840962	cg20174730	LINC00608	TSS200		LINC00608	-0.008	0.002	0.000497	-0.008	0.003	0.00699	0.48	-0.008	0.002	1.07e-05
14	95826997	cg14013080			S_Shore	CLMN	-0.008	0.002	2.81e-06	-0.002	0.003	0.51	0.4	-0.007	0.002	1.1e-05
16	90038463	cg08539210	CENPBD1	1stExon;5'UTR	N_Shore	CENPBD1	-0.004	0.001	0.0002	-0.008	0.003	0.00808	0.1	-0.004	0.001	1.11e-05
7	2635181	cg12400790	IQCE	Body	S_Shelf	IQCE	-0.005	0.001	9.8e-05	-0.006	0.003	0.0378	0.87	-0.005	0.001	1.12e-05
18	49865711	cg02837027	DCC	TSS1500	N_Shelf	DCC	-0.006	0.002	0.00189	-0.013	0.004	0.000353	0.76	-0.007	0.002	1.13e-05
19	52452808	cg22584681	ZNF613		S_Shore	ZNF613	-0.006	0.002	0.00513	-0.008	0.002	0.000514	0.52	-0.007	0.002	1.13e-05
6	33169259	cg10086720	SLC39A7	1stExon	S_Shore	SLC39A7	-0.011	0.002	6.05e-06	-0.004	0.005	0.442	0.33	-0.009	0.002	1.14e-05
7	57324841	cg01646795			Island	GUSBP10	-0.012	0.003	0.000195	-0.011	0.005	0.0203	0.64	-0.012	0.003	1.15e-05
12	34506462	cg02590409			S_Shelf	ALG10	-0.012	0.003	0.000428	-0.015	0.006	0.00778	0.72	-0.013	0.003	1.15e-05
19	11641309	cg19782731	ECSIT	TSS1500	S_Shore	ECSIT	-0.008	0.002	5.86e-06	-0.003	0.003	0.375	0.77	-0.006	0.002	1.16e-05
15	53093509	cg00400532			N_Shelf	ONECUT1	-0.008	0.002	0.00012	-0.009	0.004	0.0346	0.16	-0.008	0.002	1.16e-05
12	38447636	cg23668907				ALG10	-0.01	0.004	0.00533	-0.023	0.006	0.000107	0.65	-0.013	0.003	1.17e-05
7	47556811	cg20258698	TNS3	5'UTR		TNS3	0.01	0.003	0.000336	0.013	0.005	0.0106	0.65	0.011	0.003	1.18e-05
17	21934840	cg09785512			Island	FLJ36000	-0.004	0.002	0.057	-0.019	0.003	3.8e-08	0.84	-0.007	0.002	1.22e-05
10	45719880	cg20447730			Island	ANKRD30BP3	-0.004	0.002	0.0102	-0.014	0.003	5.5e-06	0.91	-0.006	0.001	1.23e-05
16	2867446	cg01232511	PRSS21	Body	Island	PRSS21	0.012	0.004	0.00095	0.02	0.006	0.00232	0.67	0.014	0.003	1.23e-05
16	55866757	cg03880033	CES1	Body	Island	CES1	-0.019	0.005	0.000114	-0.016	0.007	0.0362	0.6	-0.018	0.004	1.23e-05
2	121410165	cg02032334	GLI2		N_Shore	GLI2	-0.011	0.003	0.000154	-0.012	0.006	0.0279	0.5	-0.011	0.003	1.24e-05
1	160050877	cg12907876	KCNJ9	TSS1500	N_Shelf	KCNJ9	-0.006	0.002	0.00611	-0.012	0.003	0.000177	0.74	-0.008	0.002	1.24e-05
15	25321221	cg08661338	SNORD116-12	TSS1500		SNORD116-12	-0.007	0.002	0.000331	-0.01	0.004	0.0109	0.74	-0.008	0.002	1.25e-05
8	43136445	cg11383474			S_Shelf	POTEA	-0.009	0.003	0.00193	-0.023	0.006	0.00018	0.47	-0.011	0.003	1.27e-05
12	34487126	cg07390463			N_Shore	ALG10	-0.007	0.002	0.00211	-0.013	0.004	0.00085	0.73	-0.009	0.002	1.27e-05
11	2064747	cg10704680				H19	-0.006	0.003	0.0153	-0.014	0.003	5e-05	0.72	-0.009	0.002	1.28e-05
14	69952104	cg04921109	PLEKHD1	Body	S_Shore	PLEKHD1	-0.008	0.002	0.00206	-0.012	0.004	0.00127	0.46	-0.009	0.002	1.28e-05
12	34500640	cg04838249			Island	ALG10	-0.006	0.003	0.0277	-0.028	0.005	8.52e-08	0.71	-0.01	0.002	1.3e-05
11	132951950	cg26283170	OPCML	Body	Island	OPCML	0.006	0.002	0.00946	0.015	0.004	4.58e-05	0.54	0.009	0.002	1.3e-05
10	38645450	cg23084528	HSD17B7P2	Body	Island	HSD17B7P2	-0.009	0.003	0.00171	-0.01	0.003	0.00243	0.14	-0.009	0.002	1.3e-05
10	38069909	cg24185357			Island	ZNF248	-0.008	0.002	0.00065	-0.014	0.005	0.00352	0.32	-0.01	0.002	1.31e-05
7	56551590	cg26565223			Island	DKFZp434L192	-0.004	0.003	0.101	-0.017	0.003	5.28e-07	0.7	-0.009	0.002	1.32e-05
5	180643653	cg17432513			N_Shore	TRIM41	-0.01	0.003	0.00162	-0.012	0.004	0.0023	0.28	-0.011	0.003	1.33e-05
10	91296252	cg22591480	SLC16A12	TSS1500	S_Shore	SLC16A12	-0.009	0.002	0.000196	-0.008	0.003	0.0233	0.85	-0.008	0.002	1.34e-05
11	195572	cg10335112	ODF3	TSS1500		ODF3	-0.008	0.002	1.41e-05	-0.004	0.003	0.201	0.73	-0.007	0.002	1.35e-05
10	85984439	cg00238295	LRIT2	Body		LRIT2	-0.008	0.002	0.000756	-0.009	0.003	0.00587	0.73	-0.009	0.002	1.39e-05
12	108168562	cg01952953	ASCL4	1stExon;5'UTR	N_Shore	ASCL4	-0.011	0.003	2.25e-05	-0.006	0.004	0.163	0.3	-0.01	0.002	1.44e-05
6	5087749	cg10563109	PPP1R3G		S_Shore	PPP1R3G	-0.014	0.004	0.00176	-0.014	0.005	0.00265	0.57	-0.014	0.003	1.44e-05
17	38956837	cg16048803	KRT28	TSS1500	S_Shelf	KRT28	-0.007	0.002	7.76e-05	-0.009	0.005	0.0718	0.58	-0.008	0.002	1.44e-05
19	1456886	cg03165176	APC2	Body	Island	APC2	-0.012	0.003	0.000196	-0.012	0.005	0.0262	0.58	-0.012	0.003	1.44e-05
2	91777967	cg14362697			Island	LOC654342	-0.009	0.003	0.000737	-0.011	0.004	0.00593	0.24	-0.01	0.002	1.46e-05
15	25455573	cg05395353	SNORD115-15	Body		SNORD115-15	-0.007	0.002	6.02e-05	-0.005	0.003	0.0827	0.73	-0.007	0.002	1.51e-05
19	1465207	cg04624885	APC2	Body	Island	APC2	-0.016	0.003	3.08e-07	-0.003	0.003	0.443	0.67	-0.01	0.002	1.56e-05
19	37958707	cg08888354	ZNF570	TSS1500	N_Shore	ZNF570	-0.008	0.003	0.00583	-0.016	0.004	0.00021	0.58	-0.01	0.002	1.57e-05
3	4509268	cg18847227	SUMF1	TSS1500	S_Shore	SUMF1	-0.008	0.003	0.00318	-0.015	0.004	0.000447	0.57	-0.01	0.002	1.57e-05
2	27362420	cg00396894	PRR30	TSS200		PRR30	-0.005	0.002	0.015	-0.011	0.003	6.27e-05	0.79	-0.007	0.002	1.59e-05
17	22052189	cg09737685			Island	MTRNR2L1	-0.007	0.002	0.00159	-0.014	0.004	0.00127	0.73	-0.009	0.002	1.59e-05
4	779173	cg05448404	CPLX1	3'UTR	Island	CPLX1	-0.003	0.001	0.000103	-0.003	0.002	0.059	0.1	-0.003	0.001	1.64e-05
10	54071134	cg12799790	DKK1		N_Shelf	DKK1	-0.008	0.003	0.00197	-0.018	0.005	0.000638	0.56	-0.01	0.002	1.64e-05
2	71018354	cg07532089	FIGLA	TSS1500	S_Shore	FIGLA	-0.009	0.002	0.000173	-0.01	0.005	0.035	0.72	-0.009	0.002	1.69e-05
15	25329354	cg03760060	SNORD116-18	TSS1500		SNORD116-18	-0.008	0.002	9.39e-06	-0.003	0.002	0.184	0.69	-0.006	0.002	1.71e-05
18	54814303	cg16004501	BOD1L2			BOD1L2	0.008	0.003	0.00217	0.018	0.005	0.000638	0.82	0.01	0.002	1.72e-05
13	42015685	cg00697358	OR7E37P	TSS1500		OR7E37P	-0.006	0.002	0.001	-0.009	0.003	0.0041	0.78	-0.007	0.002	1.72e-05
10	1132739	cg12547667	WDR37	Body		WDR37	0.008	0.002	0.000168	0.006	0.003	0.0341	0.87	0.008	0.002	1.72e-05
12	49692283	cg16010628	PRPH	3'UTR	S_Shore	PRPH	-0.006	0.001	8.58e-06	-0.002	0.003	0.451	0.29	-0.005	0.001	1.73e-05
7	57271379	cg23316599			Island	GNAI1	-0.005	0.003	0.124	-0.027	0.005	8.78e-08	0.38	-0.012	0.003	1.77e-05
11	2890394	cg08771706	KCNQ1DN	TSS1500	Island	KCNQ1DN	-0.003	0.001	7.66e-05	-0.003	0.002	0.0957	0.06	-0.003	0.001	1.81e-05
3	137228231	cg02805612				SOX14	-0.006	0.002	0.00121	-0.015	0.005	0.00102	0.8	-0.008	0.002	1.82e-05
8	143279492	cg25351599	LINC00051	TSS1500		LINC00051	-0.013	0.003	7.45e-07	-0.003	0.003	0.396	0.57	-0.009	0.002	1.82e-05
2	208636304	cg11989576	FZD5		S_Shore	FZD5	-0.007	0.002	0.000771	-0.012	0.004	0.0041	0.66	-0.008	0.002	1.83e-05
19	51415452	cg10078829	KLK4	TSS1500	N_Shore	KLK4	-0.007	0.002	0.000189	-0.007	0.003	0.0357	0.4	-0.007	0.002	1.84e-05
2	91635283	cg10811045			Island	LOC654342	-0.005	0.002	0.0138	-0.009	0.002	0.000131	0.11	-0.006	0.002	1.84e-05
13	52769951	cg24678163	THSD1P1	TSS1500	S_Shore	THSD1P1	-0.003	0.003	0.361	-0.021	0.004	1.09e-08	0.57	-0.01	0.002	1.85e-05
2	629121	cg18686665			Island	TMEM18	-0.006	0.002	0.00266	-0.016	0.004	0.000176	0.86	-0.007	0.002	1.91e-05
10	131697345	cg26229752	EBF3	Body	Island	EBF3	-0.011	0.003	0.000197	-0.016	0.007	0.028	0.79	-0.012	0.003	1.94e-05
19	40694183	cg09318731	MAP3K10		N_Shelf	MAP3K10	-0.008	0.002	7.88e-05	-0.004	0.002	0.0449	0.7	-0.006	0.002	1.96e-05
10	131697193	cg17726092	EBF3	Body	Island	EBF3	-0.01	0.003	0.00271	-0.014	0.005	0.00187	0.55	-0.012	0.003	2.02e-05
11	75139680	cg04231094	KLHL35	Body	Island	KLHL35	-0.017	0.005	0.000666	-0.015	0.006	0.00971	0.47	-0.016	0.004	2.02e-05
10	37940673	cg20424709			Island	MTRNR2L7	-0.011	0.003	2.8e-05	-0.006	0.006	0.287	0.81	-0.01	0.002	2.03e-05
3	49236946	cg03540175	CCDC36	1stExon;5'UTR	Island	CCDC36	-0.009	0.002	0.00024	-0.011	0.005	0.0287	0.2	-0.009	0.002	2.04e-05
17	35424059	cg14336501				AATF	-0.011	0.003	3.51e-05	-0.007	0.006	0.225	0.69	-0.01	0.002	2.04e-05
8	144787867	cg14026325	CCDC166		Island	CCDC166	-0.009	0.003	0.00207	-0.032	0.008	5.57e-05	0.88	-0.011	0.003	2.05e-05
16	3253043	cg26892635	OR1F1	TSS1500		OR1F1	-0.011	0.003	0.000105	-0.009	0.005	0.0729	0.35	-0.01	0.002	2.06e-05
7	97588511	cg26284540	MGC72080			MGC72080	-0.009	0.003	0.000635	-0.014	0.005	0.00727	0.74	-0.01	0.002	2.06e-05
5	115150172	cg06682875	CDO1	Body	N_Shore	CDO1	-0.014	0.004	0.000115	-0.012	0.007	0.0691	0.71	-0.014	0.003	2.08e-05
17	35285295	cg01965477	LHX1			LHX1	-0.002	0.001	0.000526	-0.003	0.001	0.0088	0.06	-0.002	0.001	2.09e-05
12	115126908	cg11433866	TBX3		S_Shore	TBX3	-0.006	0.002	0.000103	-0.006	0.003	0.0841	0.16	-0.006	0.001	2.13e-05
7	56515601	cg05655885	LOC650226	Body	Island	LOC650226	-0.009	0.004	0.00935	-0.019	0.005	0.000197	0.32	-0.012	0.003	2.19e-05
2	628881	cg26342985			N_Shore	TMEM18	-0.008	0.003	0.00728	-0.021	0.005	7.57e-05	0.7	-0.011	0.003	2.19e-05
10	45720134	cg04392266			Island	ANKRD30BP3	-0.007	0.002	0.00291	-0.015	0.004	0.000594	0.88	-0.009	0.002	2.2e-05
8	144787999	cg18710908	CCDC166		Island	CCDC166	-0.007	0.002	0.00231	-0.021	0.006	0.000233	0.86	-0.009	0.002	2.21e-05
17	74075189	cg14651919	ZACN	TSS200	S_Shore	ZACN	-0.009	0.002	0.000359	-0.009	0.004	0.0219	0.51	-0.009	0.002	2.22e-05
1	228291668	cg22790377	C1orf35	TSS1500	S_Shore	C1orf35	-0.011	0.004	0.0013	-0.021	0.007	0.00248	0.54	-0.013	0.003	2.23e-05
5	180646976	cg04662609	TRIM41		Island	TRIM41	-0.009	0.003	0.00147	-0.008	0.003	0.00508	0.55	-0.009	0.002	2.25e-05
8	143695343	cg14225847	ARC	1stExon	Island	ARC	-0.007	0.002	0.000318	-0.007	0.003	0.0255	0.58	-0.007	0.002	2.27e-05
22	36960937	cg04933168	CACNG2	Body	Island	CACNG2	0.01	0.003	0.000684	0.015	0.006	0.00787	0.71	0.011	0.003	2.29e-05
9	140034900	cg14317712	GRIN1	Body	S_Shore	GRIN1	-0.007	0.002	5.32e-06	-0.001	0.004	0.863	0.79	-0.006	0.001	2.31e-05
16	90038469	cg13969584	CENPBD1	1stExon;5'UTR	N_Shore	CENPBD1	-0.004	0.001	0.000525	-0.01	0.003	0.00227	0.11	-0.004	0.001	2.37e-05
7	57484272	cg07788167			Island	MIR3147	-0.002	0.003	0.389	-0.016	0.003	1.61e-07	0.56	-0.009	0.002	2.38e-05
3	184107534	cg05308645	CHRD	3'UTR	S_Shelf	CHRD	-0.006	0.002	0.00224	-0.007	0.002	0.0033	0.63	-0.006	0.001	2.4e-05
7	155276169	cg12107018				CNPY1	-0.005	0.001	1.9e-05	-0.002	0.002	0.302	0.12	-0.004	0.001	2.46e-05
17	7199204	cg25555460	YBX2	TSS1500	N_Shore	YBX2	-0.005	0.002	0.00672	-0.006	0.002	0.00094	0.56	-0.005	0.001	2.48e-05
18	5891602	cg12899381	TMEM200C	1stExon	Island	TMEM200C	-0.009	0.003	0.00227	-0.016	0.005	0.0017	0.72	-0.011	0.003	2.5e-05
20	29896479	cg11484348	DEFB116	TSS200		DEFB116	-0.007	0.003	0.00347	-0.011	0.004	0.0016	0.86	-0.009	0.002	2.52e-05
14	89029074	cg20862309	ZC3H14	TSS200	N_Shore	ZC3H14	-0.008	0.002	0.000244	-0.008	0.004	0.0381	0.38	-0.008	0.002	2.55e-05
2	39471182	cg27343456			Island	MAP4K3	0.007	0.002	0.00312	0.013	0.004	0.00117	0.61	0.009	0.002	2.55e-05
16	34209017	cg00106591			Island	UBE2MP1	-0.005	0.002	0.00315	-0.01	0.003	0.000703	0.84	-0.006	0.001	2.58e-05
16	34296108	cg20376009			Island	UBE2MP1	-0.006	0.002	0.0123	-0.013	0.003	0.000129	0.53	-0.008	0.002	2.66e-05
17	38209993	cg14592065	MED24	5'UTR	N_Shore	MED24	-0.006	0.002	0.0121	-0.01	0.003	0.000395	0.64	-0.007	0.002	2.73e-05
8	144808965	cg09380067	FAM83H	Body	Island	FAM83H	-0.009	0.002	0.000228	-0.009	0.004	0.0452	0.74	-0.009	0.002	2.74e-05
7	56551640	cg26733975			Island	DKFZp434L192	-0.004	0.003	0.153	-0.028	0.005	2.72e-09	0.74	-0.01	0.002	2.75e-05
7	62514673	cg10734218			Island	ZNF733P	-0.006	0.003	0.0295	-0.012	0.003	9.1e-05	0.57	-0.008	0.002	2.76e-05
6	44254022	cg15023038	TCTE1	Body	Island	TCTE1	-0.007	0.002	0.000356	-0.007	0.003	0.0286	0.79	-0.007	0.002	2.81e-05
12	34755049	cg18047890				ALG10	-0.01	0.002	4.39e-05	-0.005	0.003	0.101	0.55	-0.008	0.002	2.81e-05
16	2930069	cg05185364	FLYWCH2		N_Shelf	FLYWCH2	-0.008	0.002	0.000113	-0.005	0.003	0.0792	0.8	-0.007	0.002	2.82e-05
12	133404647	cg15172381	GOLGA3	5'UTR	N_Shore	GOLGA3	-0.008	0.002	0.000239	-0.009	0.005	0.0428	0.42	-0.008	0.002	2.84e-05
4	100432162	cg26647453	C4orf17	5'UTR		C4orf17	-0.01	0.003	0.000578	-0.011	0.005	0.017	0.62	-0.01	0.002	2.84e-05
8	144359316	cg03496689	GLI4		N_Shore	GLI4	-0.01	0.002	1.91e-05	-0.004	0.003	0.217	0.54	-0.008	0.002	2.86e-05
22	50616150	cg06357843	PANX2	Body	Island	PANX2	-0.012	0.004	0.000744	-0.019	0.007	0.00889	0.81	-0.014	0.003	2.91e-05
14	104834425	cg24136671				KIF26A	-0.009	0.002	3.97e-05	-0.005	0.004	0.243	0.73	-0.008	0.002	2.91e-05
11	132951861	cg22629528	OPCML	Body	Island	OPCML	0.015	0.005	0.00545	0.031	0.009	0.000454	0.6	0.019	0.005	2.91e-05
12	108301630	cg21907093	LOC728739		S_Shelf	LOC728739	-0.008	0.002	0.000239	-0.009	0.004	0.0457	0.48	-0.008	0.002	2.92e-05
8	43132507	cg21877680			S_Shore	POTEA	-0.011	0.004	0.00196	-0.019	0.006	0.00253	0.38	-0.013	0.003	2.93e-05
12	122458940	cg10552903	BCL7A	TSS1500		BCL7A	-0.005	0.001	0.000493	-0.006	0.003	0.0187	0.68	-0.005	0.001	2.94e-05
15	83332087	cg20592391	AP3B2	Body		AP3B2	-0.004	0.001	5.16e-05	-0.003	0.003	0.268	0.12	-0.004	0.001	2.97e-05
5	140528785	cg26866168	PCDHB6	TSS1500	N_Shelf	PCDHB6	-0.009	0.003	0.00184	-0.021	0.006	0.00144	0.55	-0.012	0.003	2.98e-05
1	32231019	cg00826603	BAI2	TSS1500	S_Shore	BAI2	-0.004	0.001	0.00114	-0.008	0.003	0.00464	0.81	-0.005	0.001	2.98e-05
10	37940493	cg14583127			Island	MTRNR2L7	-0.015	0.004	5.56e-05	-0.008	0.006	0.157	0.4	-0.013	0.003	3.01e-05
20	29847402	cg25361651	DEFB115	Body		DEFB115	-0.012	0.003	6.89e-05	-0.008	0.006	0.172	0.46	-0.011	0.003	3.05e-05
12	34511886	cg10963011				ALG10	-0.009	0.002	4.73e-05	-0.004	0.003	0.156	0.52	-0.007	0.002	3.07e-05
10	79788600	cg13431682	POLR3A	Body	N_Shore	POLR3A	-0.006	0.002	0.00728	-0.017	0.004	0.000128	0.51	-0.009	0.002	3.08e-05
1	228653136	cg23239574	Histone3		S_Shore	Histone3	-0.009	0.003	0.00278	-0.018	0.006	0.00141	0.39	-0.011	0.003	3.1e-05
14	70038236	cg14912575	CCDC177	TSS1500	Island	CCDC177	-0.008	0.002	0.000857	-0.01	0.004	0.0119	0.36	-0.009	0.002	3.1e-05
12	133170342	cg16945633			S_Shore	FBRSL1	-0.01	0.002	5.2e-05	-0.007	0.007	0.286	0.85	-0.01	0.002	3.11e-05
1	110305591	cg23957643	EPS8L3	5'UTR		EPS8L3	-0.006	0.002	0.00043	-0.006	0.003	0.0263	0.72	-0.006	0.002	3.14e-05
16	3016717	cg05630773	KREMEN2	Body	Island	KREMEN2	-0.007	0.003	0.0104	-0.01	0.003	0.00065	0.63	-0.008	0.002	3.17e-05
12	34480221	cg24034913				ALG10	-0.009	0.002	1.25e-05	-0.003	0.003	0.362	0.65	-0.007	0.002	3.17e-05
11	69489380	cg03242344	ORAOV1	Body	N_Shore	ORAOV1	-0.007	0.002	0.00227	-0.011	0.004	0.00349	0.36	-0.008	0.002	3.23e-05
4	165878219	cg08992305	FAM218A	1stExon;5'UTR	Island	FAM218A	0.006	0.002	0.000277	0.007	0.003	0.0429	0.07	0.006	0.002	3.26e-05
12	34495086	cg04589828			Island	ALG10	-0.007	0.003	0.00966	-0.012	0.003	0.000606	0.62	-0.009	0.002	3.27e-05
16	34587120	cg03203197			Island	LINC01566	-0.012	0.004	0.00133	-0.02	0.007	0.00459	0.47	-0.013	0.003	3.31e-05
1	228243608	cg27441138	WNT3A	Body	N_Shelf	WNT3A	-0.003	0.002	0.111	-0.015	0.003	8.63e-07	0.79	-0.007	0.002	3.43e-05
19	13941182	cg22153105	ZSWIM4	Body	Island	ZSWIM4	-0.002	0	2.36e-05	0	0.003	0.888	0.93	-0.002	0.001	3.46e-05
13	81229358	cg21482472			Island	SPRY2	0.008	0.004	0.0352	0.016	0.004	0.000116	0.49	0.012	0.003	3.47e-05
12	5020693	cg08832227	KCNA1	Body	Island	KCNA1	-0.009	0.003	0.00339	-0.016	0.005	0.00148	0.23	-0.01	0.003	3.48e-05
5	61028748	cg01781963	LOC100506526			LOC100506526	-0.011	0.002	3.09e-06	-0.001	0.004	0.779	0.71	-0.008	0.002	3.49e-05
2	71503246	cg04659154	ZNF638		N_Shore	ZNF638	-0.007	0.002	0.000153	-0.006	0.003	0.0907	0.65	-0.007	0.002	3.5e-05
1	55505954	cg19249107	PCSK9	Body	Island	PCSK9	0.002	0.001	0.18	0.01	0.002	1.96e-07	0.09	0.005	0.001	3.5e-05
2	97000924	cg03913456	NCAPH	TSS1500	N_Shore	NCAPH	-0.01	0.003	0.000927	-0.016	0.006	0.00897	0.37	-0.012	0.003	3.5e-05
4	3749503	cg06859969			S_Shore	ADRA2C	-0.002	0	2.63e-05	-0.001	0.001	0.659	0.07	-0.002	0	3.55e-05
19	15121333	cg12695707	CCDC105	TSS1500	N_Shore	CCDC105	-0.007	0.002	0.00254	-0.008	0.003	0.00434	0.45	-0.008	0.002	3.56e-05
15	98648111	cg00481725				ARRDC4	0.012	0.004	0.00304	0.018	0.006	0.00289	0.74	0.014	0.003	3.56e-05
1	48176755	cg06320401			S_Shore	TRABD2B	-0.006	0.001	0.00011	-0.003	0.002	0.0866	0.54	-0.005	0.001	3.59e-05
12	14133129	cg16815991	GRIN2B	TSS200	N_Shore	GRIN2B	-0.004	0.001	6.44e-05	-0.003	0.003	0.285	0.12	-0.004	0.001	3.6e-05
17	3906674	cg01798813	ZZEF1		N_Shore	ZZEF1	-0.004	0.001	0.000196	-0.005	0.003	0.0631	0.9	-0.004	0.001	3.61e-05
3	47398209	cg01232267			Island	KLHL18	-0.011	0.004	0.00324	-0.008	0.003	0.00328	0.76	-0.009	0.002	3.63e-05
19	45809725	cg27331471	CKM	3'UTR	S_Shelf	CKM	-0.01	0.002	6.46e-05	-0.006	0.004	0.188	0.39	-0.009	0.002	3.71e-05
13	25670319	cg18474108	PABPC3	1stExon;5'UTR	Island	PABPC3	0.012	0.003	0.000432	0.009	0.004	0.0285	0.42	0.011	0.003	3.72e-05
21	10991482	cg18453969	TPTE	TSS1500	S_Shore	TPTE	-0.004	0.001	0.00917	-0.008	0.002	0.000329	0.86	-0.005	0.001	3.72e-05
6	169651645	cg19681793	THBS2	5'UTR	S_Shelf	THBS2	-0.007	0.002	1.88e-05	-0.002	0.002	0.181	0.55	-0.005	0.001	3.73e-05
4	9783198	cg03045635	DRD5	TSS200	Island	DRD5	-0.002	0.001	0.00393	-0.006	0.002	0.000288	0.07	-0.003	0.001	3.75e-05
4	2575339	cg02389825				FAM193A	0.002	0.001	0.000593	0.003	0.001	0.0184	0.94	0.002	0.001	3.75e-05
12	111475238	cg01290565	CUX2	Body	Island	CUX2	-0.006	0.002	0.00592	-0.015	0.004	0.000363	0.77	-0.008	0.002	3.75e-05
12	4140935	cg02076624			Island	PARP11	-0.004	0.001	6.88e-05	-0.004	0.003	0.281	0.87	-0.004	0.001	3.76e-05
1	4718573	cg22367872	AJAP1	Body	S_Shelf	AJAP1	-0.014	0.003	5.46e-06	-0.002	0.005	0.74	0.45	-0.011	0.003	3.77e-05
13	115000211	cg04718414	CDC16	TSS200	Island	CDC16	-0.002	0.001	6.5e-05	-0.001	0.001	0.269	0.05	-0.002	0.001	3.77e-05
7	56551007	cg15073666	LOC100240728		N_Shore	LOC100240728	-0.007	0.003	0.0439	-0.024	0.005	7.57e-06	0.69	-0.012	0.003	3.8e-05
16	1537775	cg03997502	PTX4	Body	Island	PTX4	-0.004	0.001	1.13e-05	0.002	0.004	0.599	0.88	-0.004	0.001	3.81e-05
6	108499426	cg19042287	NR2E1	Body	S_Shore	NR2E1	-0.008	0.002	0.00184	-0.013	0.005	0.00385	0.58	-0.009	0.002	3.86e-05
11	79147752	cg15310583	TENM4	5'UTR	N_Shore	TENM4	-0.006	0.002	0.00268	-0.007	0.003	0.00476	0.5	-0.007	0.002	3.87e-05
12	133463607	cg17387870	CHFR	Body	N_Shore	CHFR	-0.009	0.002	2.84e-05	-0.004	0.004	0.399	0.49	-0.008	0.002	3.88e-05
1	227974541	cg00965168			Island	SNAP47	-0.007	0.003	0.0103	-0.014	0.004	0.000431	0.6	-0.01	0.002	3.91e-05
6	3770466	cg06869454				PXDC1	-0.007	0.002	0.0033	-0.014	0.004	0.00115	0.68	-0.008	0.002	3.91e-05
20	29844549	cg10305299	DEFB115	TSS1500		DEFB115	-0.006	0.002	0.00119	-0.008	0.003	0.0108	0.85	-0.007	0.002	3.92e-05
19	40006625	cg21342437	SELV	1stExon	Island	SELV	-0.001	0	5.39e-05	-0.002	0.003	0.415	0.09	-0.002	0	3.96e-05
19	1789618	cg17771569	ATP8B3	Body	Island	ATP8B3	-0.011	0.004	0.00183	-0.011	0.004	0.0074	0.36	-0.011	0.003	3.98e-05
19	51415450	cg13793157	KLK4	TSS1500	N_Shore	KLK4	-0.009	0.002	0.000285	-0.009	0.005	0.0541	0.53	-0.009	0.002	4e-05
19	36195835	cg15474831			S_Shore	ZBTB32	-0.007	0.002	1.07e-05	-0.002	0.002	0.492	0.73	-0.005	0.001	4e-05
16	29877776	cg06946850	CDIPT	Body	S_Shelf	CDIPT	-0.007	0.002	0.00298	-0.01	0.004	0.00295	0.75	-0.008	0.002	4.01e-05
17	21226533	cg02538829				MAP2K3	-0.002	0.003	0.357	-0.01	0.002	3.51e-06	0.43	-0.007	0.002	4.04e-05
7	73153975	cg00966780	ABHD11	TSS1500	S_Shore	ABHD11	-0.005	0.001	0.000373	-0.009	0.004	0.0204	0.77	-0.005	0.001	4.05e-05
9	129453085	cg12697116	LMX1B	Body	Island	LMX1B	-0.006	0.002	0.000317	-0.005	0.002	0.039	0.56	-0.006	0.001	4.09e-05
20	54824646	cg11188443	MC3R	1stExon	S_Shore	MC3R	-0.008	0.002	1.07e-05	-0.002	0.003	0.429	0.4	-0.006	0.001	4.09e-05
17	3303148	cg06965839	OR1E1	TSS1500		OR1E1	-0.01	0.003	0.000155	-0.007	0.004	0.0939	0.43	-0.009	0.002	4.11e-05
12	34514461	cg19787556				ALG10	-0.013	0.004	0.00126	-0.014	0.006	0.0112	0.47	-0.013	0.003	4.15e-05
6	29593479	cg08027810	GABBR1	Body	N_Shore	GABBR1	0.01	0.003	0.000114	0.006	0.004	0.112	0.81	0.009	0.002	4.16e-05
7	134330838	cg03332522	BPGM	TSS1500		BPGM	-0.005	0.002	0.00611	-0.01	0.003	0.000655	0.13	-0.006	0.002	4.18e-05
1	4718212	cg26599630	AJAP1	Body	S_Shore	AJAP1	-0.008	0.002	7.61e-05	-0.005	0.005	0.249	0.27	-0.007	0.002	4.22e-05
11	57147511	cg11201837	PRG3	Body		PRG3	-0.005	0.001	0.000105	-0.004	0.003	0.163	0.22	-0.005	0.001	4.25e-05
19	2555976	cg14907788	GNG7	5'UTR	Island	GNG7	-0.005	0.001	0.000172	-0.005	0.003	0.104	0.73	-0.005	0.001	4.26e-05
16	34256776	cg08884611			Island	UBE2MP1	-0.006	0.002	0.00229	-0.009	0.003	0.00475	0.45	-0.007	0.002	4.26e-05
8	218468	cg03028061			S_Shore	ZNF596	-0.009	0.003	0.00156	-0.014	0.005	0.00669	0.72	-0.01	0.003	4.29e-05
11	2890454	cg08246619	KCNQ1DN	TSS1500	Island	KCNQ1DN	-0.014	0.003	5.06e-06	-0.003	0.004	0.494	0.38	-0.01	0.003	4.33e-05
11	65586170	cg02230254	CFL1		S_Shore	CFL1	-0.01	0.003	0.000759	-0.013	0.006	0.0179	0.61	-0.011	0.003	4.36e-05
10	132239568	cg12495996				GLRX3	-0.005	0.001	0.000101	-0.004	0.003	0.176	0.89	-0.005	0.001	4.44e-05
15	72610141	cg10976908	CELF6	Body	N_Shore	CELF6	-0.007	0.002	0.00232	-0.01	0.004	0.00419	0.74	-0.008	0.002	4.48e-05
5	134875554	cg04264925	NEUROG1		N_Shelf	NEUROG1	-0.009	0.002	4.26e-05	-0.004	0.003	0.192	0.58	-0.007	0.002	4.49e-05
15	28343577	cg13963891	OCA2	5'UTR	N_Shore	OCA2	-0.006	0.002	0.000918	-0.01	0.004	0.0114	0.74	-0.007	0.002	4.5e-05
10	45719751	cg17554636			Island	ANKRD30BP3	-0.002	0.001	0.00719	-0.004	0.001	0.000901	0.94	-0.003	0.001	4.54e-05
3	126911844	cg24341311	C3orf56			C3orf56	-0.009	0.002	9.84e-05	-0.006	0.004	0.179	0.86	-0.008	0.002	4.55e-05
5	63461930	cg10372047	RNF180	5'UTR	Island	RNF180	-0.002	0.001	0.000149	-0.002	0.001	0.128	0.09	-0.002	0.001	4.57e-05
3	4509290	cg11108137	SUMF1	TSS1500	S_Shore	SUMF1	-0.006	0.002	0.0196	-0.018	0.004	2.57e-05	0.56	-0.009	0.002	4.58e-05
13	114814401	cg01289343	RASA3	Body	Island	RASA3	0.011	0.003	0.0002	0.007	0.004	0.0565	0.45	0.01	0.002	4.62e-05
16	75232227	cg07520163				CTRB2	-0.007	0.003	0.00582	-0.013	0.004	0.00145	0.69	-0.009	0.002	4.64e-05
12	34486991	cg06703900			N_Shore	ALG10	-0.006	0.002	0.00312	-0.012	0.004	0.00186	0.8	-0.007	0.002	4.78e-05
16	33935224	cg09165554			N_Shore	UBE2MP1	-0.006	0.002	0.00278	-0.008	0.003	0.00527	0.83	-0.007	0.002	4.79e-05
20	9491559	cg25294504	LAMP5		N_Shelf	LAMP5	-0.009	0.003	0.00498	-0.016	0.005	0.00154	0.79	-0.011	0.003	4.81e-05
4	1404607	cg08683831			S_Shore	CRIPAK	-0.008	0.002	0.00147	-0.009	0.003	0.0111	0.33	-0.008	0.002	4.82e-05
8	4853437	cg27255656	CSMD1	TSS1500	S_Shore	CSMD1	-0.011	0.003	0.000316	-0.009	0.005	0.0579	0.62	-0.01	0.003	4.88e-05
6	106433792	cg00614392			N_Shore	PRDM1	-0.004	0.001	1.84e-05	0	0.003	0.955	0.13	-0.004	0.001	4.92e-05
16	33948885	cg01268383				UBE2MP1	-0.008	0.005	0.103	-0.05	0.009	2.42e-08	0.65	-0.017	0.004	4.96e-05
15	65715951	cg07617246	IGDCC4	TSS1500	S_Shore	IGDCC4	-0.006	0.002	0.00158	-0.006	0.002	0.011	0.47	-0.006	0.001	5.02e-05
13	22058128	cg03163982			Island	MICU2	-0.002	0.001	0.0192	-0.009	0.002	1.26e-06	0.94	-0.003	0.001	5.02e-05
17	1811269	cg19197440			N_Shore	RPA1	-0.007	0.002	0.000929	-0.01	0.004	0.0158	0.37	-0.008	0.002	5.04e-05
11	2890457	cg13081704	KCNQ1DN	TSS1500	Island	KCNQ1DN	-0.009	0.002	3.84e-05	-0.004	0.003	0.266	0.4	-0.008	0.002	5.06e-05
6	31914965	cg11419047	CFB	Body		CFB	-0.008	0.002	2.82e-05	-0.003	0.003	0.279	0.6	-0.007	0.002	5.1e-05
12	2338399	cg20495738	CACNA1C	Body	N_Shore	CACNA1C	-0.013	0.004	0.000219	-0.011	0.006	0.0925	0.66	-0.013	0.003	5.23e-05
* FDR significant findings from robust linear regression model adjusted for maternal age, education, maternal smoking during pregnancy, parity, and batch. Results sorted by the chromosome and position of the CpG sites listed. Column headers: CHR: Chromosome; Mapped Gene: Mapped Gene: Gene symbol using the UCSC database and Snipper software, blank for Mapped Gene means that there is no gene +/- 5 …
