# Supplementary material for: Maternal plasma folate impacts differential DNA methylation in an epigenome-wide meta-analysis of newborns
Source: Nat Commun. 2016 Feb 10;7:10577. doi: 10.1038/ncomms10577 (PMC4749955; doi:10.1038/ncomms10577)
Supplement: Supplementary Data 2 — Meta-analysis of the association between maternal plasma folate during pregnancy and DNA methylation in newborns: CpGs statistically significant after FDR correction in covariate adjusted models, sorted by chromosome and position. For comparison results from unadjusted and cell type adjusted meta-analyses are also presented [file ncomms10577-s3.xlsx]

## Sheet: Sheet1
Supplementary Data 2: Meta-analysis of the association between maternal plasma folate during pregnancy and DNA methylation in newborns: CpGs statistically significant after FDR correction in covariate adjusted models, sorted by chromosome and position * For comparison results from unadjusted and cell type adjusted meta-analyses are also presented
CHR	Position	CpG	Mapped Gene	Gene Group	NearestGene (10 Mb)	MoBa			Generation R			Weighted mean beta	Meta-Analysis unadjusted for covariates			Meta-Analysis adjusted for covariates			Meta-Analysis adjusted for covariates and cell type
						Coef	SE	P	Coef	SE	P		Coef	SE	P	Coef	SE	P	Coef	SE	P
1	2705733	cg12085977	TTC34		TTC34	-0.016	0.004	5.12e-06	-0.008	0.005	0.136	0.29	-0.014	0.003	2.6e-07	-0.014	0.003	3.81e-06	-0.014	0.003	1.66e-06
1	2713926	cg21420674			MMEL1	-0.007	0.002	0.000108	-0.008	0.004	0.0324	0.29	-0.008	0.001	1.61e-07	-0.007	0.002	1.03e-05	-0.007	0.001	5.87e-07
1	4718212	cg26599630	AJAP1	Body	AJAP1	-0.008	0.002	7.61e-05	-0.005	0.005	0.249	0.27	-0.007	0.002	8.94e-06	-0.007	0.002	4.22e-05	-0.007	0.002	3.43e-05
1	4718573	cg22367872	AJAP1	Body	AJAP1	-0.014	0.003	5.46e-06	-0.002	0.005	0.74	0.45	-0.01	0.003	5.44e-05	-0.011	0.003	3.77e-05	-0.01	0.003	9.34e-05
1	6267579	cg19694465	RNF207	Body	RNF207	-0.01	0.003	0.000542	-0.013	0.005	0.004	0.7	-0.01	0.002	1.32e-05	-0.011	0.003	7.77e-06	-0.011	0.002	1.35e-05
1	6303279	cg00769305	HES3	TSS1500	HES3	-0.008	0.002	1.15e-05	-0.005	0.003	0.0795	0.45	-0.008	0.001	6.37e-08	-0.008	0.002	3.52e-06	-0.007	0.002	1.05e-06
1	17475656	cg00924685			PADI2	-0.007	0.002	0.000708	-0.01	0.003	0.000522	0.57	-0.008	0.002	1.27e-06	-0.008	0.002	1.62e-06	-0.008	0.002	7.38e-07
1	20988590	cg08911391	DDOST	TSS1500	DDOST	-0.008	0.002	1.11e-05	-0.004	0.003	0.23	0.39	-0.007	0.001	2.84e-07	-0.007	0.002	8.87e-06	-0.007	0.002	2.18e-06
1	20988603	cg24876897	DDOST	TSS1500	DDOST	-0.007	0.002	1.93e-05	-0.008	0.002	0.000975	0.58	-0.007	0.001	1.95e-08	-0.008	0.001	7.15e-08	-0.008	0.001	4.49e-08
1	30240119	cg03254146			PTPRU	-0.011	0.003	0.000107	-0.017	0.005	0.000444	0.73	-0.013	0.002	2.99e-08	-0.013	0.003	3.06e-07	-0.013	0.002	2.54e-07
1	30240265	cg27302994			PTPRU	-0.013	0.004	0.000129	-0.013	0.005	0.00703	0.62	-0.014	0.003	1.07e-07	-0.013	0.003	2.87e-06	-0.013	0.003	4.41e-06
1	32231019	cg00826603	BAI2	TSS1500	BAI2	-0.004	0.001	0.00114	-0.008	0.003	0.00464	0.81	-0.004	0.001	7.21e-05	-0.005	0.001	2.98e-05	-0.005	0.001	2.75e-05
1	36553577	cg19252108	TEKT2	Body	TEKT2	-0.006	0.002	2.74e-05	-0.006	0.003	0.102	0.78	-0.005	0.001	6.27e-05	-0.006	0.001	6.97e-06	-0.006	0.001	1.24e-05
1	40193746	cg20959032	PPIE		PPIE	-0.008	0.003	0.00258	-0.01	0.003	0.000459	0.56	-0.009	0.002	1.85e-07	-0.009	0.002	4.89e-06	-0.009	0.002	1.97e-06
1	47533976	cg10751811	CYP4Z1	Body	CYP4Z1	-0.009	0.003	0.00164	-0.019	0.005	0.000309	0.57	-0.014	0.002	4.28e-09	-0.011	0.003	7.51e-06	-0.011	0.003	7.74e-06
1	48176755	cg06320401			TRABD2B	-0.006	0.001	0.00011	-0.003	0.002	0.0866	0.54	-0.004	0.001	0.000361	-0.005	0.001	3.59e-05	-0.005	0.001	0.000125
1	55505954	cg19249107	PCSK9	Body	PCSK9	0.002	0.001	0.18	0.01	0.002	1.96e-07	0.09	0.006	0.001	1.98e-07	0.005	0.001	3.5e-05	0.005	0.001	3.53e-05
1	71512100	cg06937997	PTGER3	Body	PTGER3	-0.006	0.001	6.84e-07	-0.003	0.002	0.214	0.09	-0.005	0.001	3.7e-07	-0.005	0.001	9.23e-07	-0.006	0.001	1.75e-07
1	110305591	cg23957643	EPS8L3	5'UTR	EPS8L3	-0.006	0.002	0.00043	-0.006	0.003	0.0263	0.72	-0.006	0.001	7.44e-05	-0.006	0.002	3.14e-05	-0.007	0.001	2.1e-06
1	110614450	cg16893614	ALX3	TSS1500	ALX3	-0.008	0.002	2.63e-05	-0.006	0.004	0.117	0.76	-0.007	0.002	8.96e-06	-0.007	0.002	8.35e-06	-0.007	0.002	4.96e-06
1	111510137	cg02291011	LRIF1		LRIF1	-0.009	0.002	2.25e-05	-0.008	0.003	0.0172	0.82	-0.009	0.002	1.56e-07	-0.009	0.002	1.19e-06	-0.008	0.002	3.04e-06
1	160050877	cg12907876	KCNJ9	TSS1500	KCNJ9	-0.006	0.002	0.00611	-0.012	0.003	0.000177	0.74	-0.009	0.002	2.44e-08	-0.008	0.002	1.24e-05	-0.007	0.002	9.02e-06
1	160050948	cg20066612	KCNJ9	TSS1500	KCNJ9	-0.01	0.002	4.84e-06	-0.003	0.003	0.275	0.52	-0.009	0.002	2.09e-07	-0.008	0.002	1.06e-05	-0.008	0.002	1.74e-05
1	209527581	cg06155620			MIR205HG	-0.008	0.002	6.81e-05	-0.008	0.004	0.0496	0.8	-0.009	0.002	3.99e-07	-0.008	0.002	9.03e-06	-0.008	0.002	2.06e-05
1	227974541	cg00965168			SNAP47	-0.007	0.003	0.0103	-0.014	0.004	0.000431	0.6	-0.008	0.002	0.000123	-0.01	0.002	3.91e-05	-0.009	0.002	5.26e-05
1	228243608	cg27441138	WNT3A	Body	WNT3A	-0.003	0.002	0.111	-0.015	0.003	8.63e-07	0.79	-0.008	0.002	7.88e-07	-0.007	0.002	3.43e-05	-0.007	0.002	3.38e-05
1	228291591	cg11953245	C1orf35	TSS1500	C1orf35	-0.008	0.003	0.00272	-0.022	0.005	3.55e-05	0.3	-0.011	0.002	4.33e-07	-0.011	0.002	5.96e-06	-0.01	0.002	1.13e-05
1	228291668	cg22790377	C1orf35	TSS1500	C1orf35	-0.011	0.004	0.0013	-0.021	0.007	0.00248	0.54	-0.014	0.003	2.53e-06	-0.013	0.003	2.23e-05	-0.014	0.003	1.01e-05
1	228653136	cg23239574	Histone3		Histone3	-0.009	0.003	0.00278	-0.018	0.006	0.00141	0.39	-0.01	0.003	0.000118	-0.011	0.003	3.1e-05	-0.011	0.003	2.64e-05
1	246728727	cg14460735	CNST	Body	CNST	-0.01	0.002	3.13e-05	-0.016	0.005	0.00198	0.63	-0.012	0.002	6.23e-09	-0.011	0.002	3.89e-07	-0.011	0.002	4.46e-08
2	628881	cg26342985			TMEM18	-0.008	0.003	0.00728	-0.021	0.005	7.57e-05	0.7	-0.01	0.002	3.93e-05	-0.011	0.003	2.19e-05	-0.011	0.003	1.25e-05
2	629016	cg09887415			TMEM18	-0.009	0.003	0.00166	-0.018	0.004	1.08e-05	0.66	-0.011	0.002	1.78e-07	-0.012	0.002	2.97e-07	-0.011	0.002	1.13e-06
2	629022	cg03296200			TMEM18	-0.011	0.003	6.74e-05	-0.021	0.005	3.32e-06	0.45	-0.014	0.002	3.52e-10	-0.014	0.002	5.04e-09	-0.015	0.002	1.14e-09
2	629121	cg18686665			TMEM18	-0.006	0.002	0.00266	-0.016	0.004	0.000176	0.86	-0.006	0.002	0.000195	-0.007	0.002	1.91e-05	-0.007	0.002	8.27e-05
2	27362420	cg00396894	PRR30	TSS200	PRR30	-0.005	0.002	0.015	-0.011	0.003	6.27e-05	0.79	-0.006	0.002	1.52e-05	-0.007	0.002	1.59e-05	-0.006	0.002	0.000166
2	39470725	cg01583753			MAP4K3	0.016	0.004	0.000313	0.017	0.005	0.000164	0.55	0.017	0.003	6.1e-09	0.017	0.003	1.88e-07	0.017	0.003	3.59e-08
2	39470743	cg09834706			MAP4K3	0.015	0.004	0.000175	0.018	0.006	0.00197	0.7	0.017	0.003	2.54e-08	0.016	0.003	1.3e-06	0.016	0.003	1.67e-07
2	39470750	cg24062763			MAP4K3	0.017	0.004	8.85e-05	0.015	0.004	0.000787	0.58	0.018	0.003	1.85e-09	0.016	0.003	2.6e-07	0.017	0.003	9.26e-08
2	39471028	cg12302982			MAP4K3	0.013	0.004	0.00207	0.014	0.004	0.000544	0.49	0.015	0.003	3.86e-07	0.014	0.003	3.67e-06	0.014	0.003	6.01e-06
2	39471182	cg27343456			MAP4K3	0.007	0.002	0.00312	0.013	0.004	0.00117	0.61	0.01	0.002	5.26e-07	0.009	0.002	2.55e-05	0.009	0.002	1.37e-05
2	71018354	cg07532089	FIGLA	TSS1500	FIGLA	-0.009	0.002	0.000173	-0.01	0.005	0.035	0.72	-0.008	0.002	1.82e-05	-0.009	0.002	1.69e-05	-0.007	0.002	0.000198
2	71503246	cg04659154	ZNF638		ZNF638	-0.007	0.002	0.000153	-0.006	0.003	0.0907	0.65	-0.006	0.002	5.07e-05	-0.007	0.002	3.5e-05	-0.007	0.002	3.29e-05
2	86566099	cg26886277	REEP1	TSS1500	REEP1	-0.012	0.002	7.78e-07	-0.013	0.004	0.00191	0.65	-0.012	0.002	1.76e-09	-0.012	0.002	5.42e-09	-0.012	0.002	2.21e-09
2	91635283	cg10811045			LOC654342	-0.005	0.002	0.0138	-0.009	0.002	0.000131	0.11	-0.006	0.001	4.78e-06	-0.006	0.002	1.84e-05	-0.007	0.001	5.13e-06
2	91668766	cg22132484			LOC654342	-0.008	0.002	6.94e-06	-0.009	0.003	0.0118	0.39	-0.008	0.001	1.67e-09	-0.008	0.002	2.68e-07	-0.008	0.002	2.46e-07
2	91777967	cg14362697			LOC654342	-0.009	0.003	0.000737	-0.011	0.004	0.00593	0.24	-0.01	0.002	9.44e-07	-0.01	0.002	1.46e-05	-0.01	0.002	1.31e-06
2	91848218	cg24829460	LOC654342	TSS1500	LOC654342	-0.008	0.002	7.99e-05	-0.021	0.006	0.00018	0.17	-0.011	0.002	1.27e-09	-0.01	0.002	5.45e-07	-0.01	0.002	1.16e-06
2	97000924	cg03913456	NCAPH	TSS1500	NCAPH	-0.01	0.003	0.000927	-0.016	0.006	0.00897	0.37	-0.009	0.003	0.00045	-0.012	0.003	3.5e-05	-0.01	0.003	0.000212
2	121410165	cg02032334	GLI2		GLI2	-0.011	0.003	0.000154	-0.012	0.006	0.0279	0.5	-0.014	0.002	6.94e-09	-0.011	0.003	1.24e-05	-0.011	0.003	1.43e-05
2	124783698	cg13277493	CNTNAP5	Body	CNTNAP5	-0.006	0.002	0.0022	-0.015	0.003	9.48e-07	0.66	-0.008	0.002	5.87e-08	-0.009	0.002	1.66e-07	-0.008	0.002	4.77e-07
2	131058072	cg00885843			CCDC115	-0.007	0.002	7.64e-05	-0.007	0.002	0.000104	0.61	-0.007	0.001	4.41e-10	-0.007	0.001	3.02e-08	-0.007	0.001	6.55e-08
2	208636304	cg11989576	FZD5		FZD5	-0.007	0.002	0.000771	-0.012	0.004	0.0041	0.66	-0.009	0.002	3.37e-07	-0.008	0.002	1.83e-05	-0.009	0.002	5.19e-07
2	218466469	cg00792015	DIRC3	Body	DIRC3	-0.01	0.002	6.26e-05	-0.008	0.003	0.0126	0.54	-0.011	0.002	5.75e-09	-0.009	0.002	2.49e-06	-0.009	0.002	3.41e-06
2	219840962	cg20174730	LINC00608	TSS200	LINC00608	-0.008	0.002	0.000497	-0.008	0.003	0.00699	0.48	-0.009	0.002	4.86e-08	-0.008	0.002	1.07e-05	-0.008	0.002	2.46e-05
2	219841474	cg00869158	LINC00608	Body	LINC00608	-0.008	0.002	0.000769	-0.011	0.003	0.00059	0.74	-0.009	0.002	1.89e-08	-0.009	0.002	2.09e-06	-0.008	0.002	3.19e-06
2	219920216	cg08756441	IHH	Body	IHH	-0.009	0.002	7.51e-08	-0.004	0.003	0.183	0.72	-0.007	0.001	1.23e-07	-0.007	0.001	1.42e-07	-0.007	0.001	5.94e-08
3	4509268	cg18847227	SUMF1	TSS1500	SUMF1	-0.008	0.003	0.00318	-0.015	0.004	0.000447	0.57	-0.011	0.002	1e-07	-0.01	0.002	1.57e-05	-0.009	0.002	5.39e-05
3	4509290	cg11108137	SUMF1	TSS1500	SUMF1	-0.006	0.002	0.0196	-0.018	0.004	2.57e-05	0.56	-0.01	0.002	1.45e-07	-0.009	0.002	4.58e-05	-0.008	0.002	0.000158
3	32023452	cg27590407	ZNF860	Body	ZNF860	-0.004	0.001	5.9e-06	-0.001	0.003	0.634	0.16	-0.003	0.001	0.000177	-0.004	0.001	7.77e-06	-0.003	0.001	0.000146
3	44754587	cg14768256	ZNF502	5'UTR	ZNF502	-0.012	0.003	0.000641	-0.02	0.006	0.000507	0.6	-0.014	0.003	1.57e-06	-0.014	0.003	2.61e-06	-0.015	0.003	1.11e-06
3	47398209	cg01232267			KLHL18	-0.011	0.004	0.00324	-0.008	0.003	0.00328	0.76	-0.005	0.002	0.00207	-0.009	0.002	3.63e-05	-0.006	0.002	0.000718
3	49236946	cg03540175	CCDC36	1stExon;5'UTR	CCDC36	-0.009	0.002	0.00024	-0.011	0.005	0.0287	0.2	-0.01	0.002	5.51e-07	-0.009	0.002	2.04e-05	-0.009	0.002	2.08e-05
3	49237500	cg16083429	CCDC36	5'UTR	CCDC36	-0.011	0.003	2.49e-05	-0.012	0.005	0.0221	0.75	-0.011	0.002	1.5e-06	-0.012	0.002	1.61e-06	-0.011	0.002	1.75e-06
3	99345675	cg24757159	MIR548G	Body	MIR548G	-0.007	0.002	0.00125	-0.014	0.004	0.000157	0.75	-0.011	0.002	7.12e-10	-0.009	0.002	2.92e-06	-0.009	0.002	2.24e-06
3	123708030	cg02692893	ROPN1	5'UTR	ROPN1	-0.011	0.002	6.73e-06	-0.009	0.004	0.0285	0.56	-0.012	0.002	4.19e-09	-0.011	0.002	6.2e-07	-0.01	0.002	3.42e-06
3	126911844	cg24341311	C3orf56		C3orf56	-0.009	0.002	9.84e-05	-0.006	0.004	0.179	0.86	-0.009	0.002	9.82e-06	-0.008	0.002	4.55e-05	-0.008	0.002	8.67e-05
3	137228231	cg02805612			SOX14	-0.006	0.002	0.00121	-0.015	0.005	0.00102	0.8	-0.008	0.002	6.93e-06	-0.008	0.002	1.82e-05	-0.008	0.002	1.68e-05
3	139655800	cg21644130	CLSTN2	Body	CLSTN2	-0.006	0.002	0.00343	-0.012	0.003	6.76e-05	0.8	-0.008	0.002	1.18e-07	-0.008	0.002	3.61e-06	-0.007	0.002	4.81e-06
3	184107534	cg05308645	CHRD	3'UTR	CHRD	-0.006	0.002	0.00224	-0.007	0.002	0.0033	0.63	-0.004	0.001	0.00126	-0.006	0.001	2.4e-05	-0.005	0.001	0.000182
4	50006	cg22448874	ZNF718		ZNF718	-0.007	0.002	0.00223	-0.009	0.002	6.49e-05	0.66	-0.008	0.002	5.59e-08	-0.008	0.002	6.23e-07	-0.007	0.002	2.81e-05
4	779173	cg05448404	CPLX1	3'UTR	CPLX1	-0.003	0.001	0.000103	-0.003	0.002	0.059	0.1	-0.003	0.001	0.000141	-0.003	0.001	1.64e-05	-0.003	0.001	0.000132
4	1404607	cg08683831			CRIPAK	-0.008	0.002	0.00147	-0.009	0.003	0.0111	0.33	-0.008	0.002	3.38e-06	-0.008	0.002	4.82e-05	-0.008	0.002	3.54e-05
4	2575339	cg02389825			FAM193A	0.002	0.001	0.000593	0.003	0.001	0.0184	0.94	0.002	0.001	0.000465	0.002	0.001	3.75e-05	0.002	0.001	6.26e-05
4	3749503	cg06859969			ADRA2C	-0.002	0	2.63e-05	-0.001	0.001	0.659	0.07	-0.002	0	4.29e-05	-0.002	0	3.55e-05	-0.002	0	4.36e-05
4	3749615	cg05639690			ADRA2C	-0.01	0.002	2.3e-06	-0.006	0.003	0.0602	0.5	-0.009	0.002	1.31e-08	-0.009	0.002	7.84e-07	-0.008	0.002	1.26e-06
4	4139845	cg00496389			OTOP1	-0.007	0.002	0.00141	-0.011	0.003	0.000784	0.83	-0.008	0.002	5.66e-06	-0.008	0.002	7.82e-06	-0.008	0.002	2e-05
4	9783059	cg09520393	DRD5	TSS200	DRD5	-0.006	0.001	4.31e-05	-0.009	0.004	0.0171	0.19	-0.006	0.001	9.95e-08	-0.006	0.001	3.03e-06	-0.007	0.001	3.52e-08
4	9783198	cg03045635	DRD5	TSS200	DRD5	-0.002	0.001	0.00393	-0.006	0.002	0.000288	0.07	-0.003	0.001	1.4e-05	-0.003	0.001	3.75e-05	-0.002	0.001	0.000121
4	49551434	cg10340210			CWH43	-0.009	0.003	0.000871	-0.015	0.005	0.00102	0.67	-0.012	0.002	1.1e-08	-0.01	0.002	6.34e-06	-0.011	0.002	1e-06
4	78156196	cg00301879	CCNG2		CCNG2	-0.009	0.002	4.58e-05	-0.008	0.004	0.0285	0.69	-0.009	0.002	7.34e-08	-0.009	0.002	3.75e-06	-0.009	0.002	1.44e-06
4	100432162	cg26647453	C4orf17	5'UTR	C4orf17	-0.01	0.003	0.000578	-0.011	0.005	0.017	0.62	-0.013	0.002	1.52e-08	-0.01	0.002	2.84e-05	-0.01	0.002	4.97e-05
4	165878037	cg20697094	TRIM61	Body	TRIM61	0.005	0.001	6.14e-06	0.007	0.002	0.00432	0.07	0.005	0.001	3.77e-07	0.005	0.001	1.16e-07	0.005	0.001	8.01e-07
4	165878219	cg08992305	FAM218A	1stExon;5'UTR	FAM218A	0.006	0.002	0.000277	0.007	0.003	0.0429	0.07	0.006	0.001	3.71e-05	0.006	0.002	3.26e-05	0.006	0.002	7.15e-05
4	190574529	cg24843217			HSP90AA4P	-0.006	0.002	0.00101	-0.008	0.003	0.0011	0.76	-0.007	0.001	2.1e-08	-0.007	0.001	5.01e-06	-0.006	0.001	8.8e-06
5	54281198	cg14972155	ESM1	1stExon	ESM1	-0.012	0.003	0.00033	-0.014	0.005	0.00811	0.61	-0.015	0.003	6.73e-08	-0.013	0.003	8.3e-06	-0.013	0.003	1.03e-05
5	54281271	cg06837426	ESM1	1stExon	ESM1	-0.01	0.003	0.000123	-0.009	0.003	0.00195	0.43	-0.011	0.002	1.25e-09	-0.009	0.002	8.2e-07	-0.009	0.002	1.14e-06
5	61028748	cg01781963	LOC100506526		LOC100506526	-0.011	0.002	3.09e-06	-0.001	0.004	0.779	0.71	-0.008	0.002	9.33e-06	-0.008	0.002	3.49e-05	-0.008	0.002	2.18e-05
5	63461930	cg10372047	RNF180	5'UTR	RNF180	-0.002	0.001	0.000149	-0.002	0.001	0.128	0.09	-0.002	0.001	0.00243	-0.002	0.001	4.57e-05	-0.002	0.001	0.000177
5	115150172	cg06682875	CDO1	Body	CDO1	-0.014	0.004	0.000115	-0.012	0.007	0.0691	0.71	-0.015	0.003	8.14e-07	-0.014	0.003	2.08e-05	-0.013	0.003	4.24e-05
5	134875554	cg04264925	NEUROG1		NEUROG1	-0.009	0.002	4.26e-05	-0.004	0.003	0.192	0.58	-0.007	0.002	7.61e-05	-0.007	0.002	4.49e-05	-0.007	0.002	2.03e-05
5	140528785	cg26866168	PCDHB6	TSS1500	PCDHB6	-0.009	0.003	0.00184	-0.021	0.006	0.00144	0.55	-0.012	0.003	2.21e-06	-0.012	0.003	2.98e-05	-0.012	0.003	4.84e-06
5	178800355	cg08319922			ADAMTS2	-0.008	0.002	1.12e-05	-0.004	0.004	0.294	0.79	-0.008	0.002	1.62e-06	-0.008	0.002	1.02e-05	-0.007	0.002	3.46e-05
5	180643653	cg17432513			TRIM41	-0.01	0.003	0.00162	-0.012	0.004	0.0023	0.28	-0.01	0.002	1.39e-05	-0.011	0.003	1.33e-05	-0.011	0.002	3.51e-06
5	180646880	cg15946312	TRIM41		TRIM41	-0.009	0.003	0.00199	-0.017	0.005	0.000377	0.69	-0.01	0.002	3.74e-05	-0.012	0.003	5.81e-06	-0.011	0.003	2.59e-05
5	180646976	cg04662609	TRIM41		TRIM41	-0.009	0.003	0.00147	-0.008	0.003	0.00508	0.55	-0.008	0.002	5.47e-05	-0.009	0.002	2.25e-05	-0.008	0.002	3.16e-05
6	3770466	cg06869454			PXDC1	-0.007	0.002	0.0033	-0.014	0.004	0.00115	0.68	-0.008	0.002	8.65e-06	-0.008	0.002	3.91e-05	-0.008	0.002	2.29e-05
6	5087749	cg10563109	PPP1R3G		PPP1R3G	-0.014	0.004	0.00176	-0.014	0.005	0.00265	0.57	-0.013	0.003	1.29e-05	-0.014	0.003	1.44e-05	-0.014	0.003	2.17e-06
6	10660390	cg07472579			C6orf52	0.01	0.003	0.000196	0.015	0.005	0.00299	0.76	0.012	0.002	2.19e-08	0.011	0.002	3.14e-06	0.012	0.002	5.04e-07
6	29013336	cg25133685	OR2W1	TSS1500	OR2W1	-0.015	0.004	5.31e-05	-0.017	0.007	0.016	0.48	-0.017	0.003	4.93e-09	-0.015	0.003	2.67e-06	-0.015	0.003	1.93e-06
6	29593479	cg08027810	GABBR1	Body	GABBR1	0.01	0.003	0.000114	0.006	0.004	0.112	0.81	0.007	0.002	0.000227	0.009	0.002	4.16e-05	0.008	0.002	0.000143
6	31914965	cg11419047	CFB	Body	CFB	-0.008	0.002	2.82e-05	-0.003	0.003	0.279	0.6	-0.006	0.002	0.000155	-0.007	0.002	5.1e-05	-0.006	0.002	0.000113
6	33169259	cg10086720	SLC39A7	1stExon	SLC39A7	-0.011	0.002	6.05e-06	-0.004	0.005	0.442	0.33	-0.009	0.002	2.53e-06	-0.009	0.002	1.14e-05	-0.009	0.002	1.18e-05
6	44252530	cg04579415	TCTE1	Body	TCTE1	-0.009	0.002	1.91e-07	-0.007	0.002	0.000965	0.39	-0.008	0.001	6.03e-12	-0.008	0.001	8.31e-10	-0.008	0.001	1.32e-10
6	44254022	cg15023038	TCTE1	Body	TCTE1	-0.007	0.002	0.000356	-0.007	0.003	0.0286	0.79	-0.007	0.002	1.91e-05	-0.007	0.002	2.81e-05	-0.006	0.002	1.55e-05
6	100067930	cg00426709			PRDM13	-0.012	0.002	1.07e-06	-0.018	0.004	9.54e-06	0.8	-0.014	0.002	1.01e-12	-0.013	0.002	1.2e-10	-0.013	0.002	5.23e-10
6	106433792	cg00614392			PRDM1	-0.004	0.001	1.84e-05	0	0.003	0.955	0.13	-0.004	0.001	1.52e-05	-0.004	0.001	4.92e-05	-0.004	0.001	0.000113
6	108499426	cg19042287	NR2E1	Body	NR2E1	-0.008	0.002	0.00184	-0.013	0.005	0.00385	0.58	-0.01	0.002	1.88e-06	-0.009	0.002	3.86e-05	-0.009	0.002	1.71e-05
6	150254442	cg15971980			ULBP2	-0.013	0.002	5.9e-09	-0.024	0.004	1.21e-08	0.63	-0.017	0.002	4.89e-19	-0.016	0.002	3.99e-15	-0.015	0.002	3.43e-14
6	166722248	cg01243879	PRR18	TSS1500	PRR18	-0.008	0.002	4.16e-05	-0.01	0.003	0.00264	0.17	-0.007	0.002	3.66e-06	-0.008	0.002	4.51e-07	-0.008	0.002	2.08e-06
6	169651645	cg19681793	THBS2	5'UTR	THBS2	-0.007	0.002	1.88e-05	-0.002	0.002	0.181	0.55	-0.005	0.001	3.6e-05	-0.005	0.001	3.73e-05	-0.005	0.001	2.75e-05
7	2635181	cg12400790	IQCE	Body	IQCE	-0.005	0.001	9.8e-05	-0.006	0.003	0.0378	0.87	-0.004	0.001	0.000263	-0.005	0.001	1.12e-05	-0.003	0.001	0.00465
7	2705189	cg04021544	TTYH3		TTYH3	-0.017	0.004	0.000128	-0.017	0.007	0.0185	0.43	-0.016	0.004	1.13e-05	-0.017	0.004	6.92e-06	-0.017	0.004	9.47e-06
7	5552460	cg01940713	FBXL18	Body	FBXL18	-0.008	0.002	4.48e-05	-0.006	0.002	0.0232	0.68	-0.006	0.001	1.89e-05	-0.007	0.002	4.09e-06	-0.007	0.001	1.19e-06
7	5552472	cg17903019	FBXL18	Body	FBXL18	-0.01	0.003	5.44e-05	-0.011	0.003	0.00128	0.67	-0.011	0.002	3.42e-08	-0.011	0.002	2.43e-07	-0.01	0.002	6.24e-08
7	30807869	cg13398368	FAM188B		FAM188B	-0.007	0.001	1.43e-06	-0.004	0.002	0.0364	0.45	-0.006	0.001	9.4e-09	-0.006	0.001	3.2e-07	-0.007	0.001	6.89e-09
7	44643793	cg04674755	OGDH		OGDH	-0.012	0.003	3.08e-06	-0.007	0.005	0.139	0.79	-0.011	0.002	1.04e-07	-0.011	0.002	1.41e-06	-0.011	0.002	4.53e-07
7	47556811	cg20258698	TNS3	5'UTR	TNS3	0.01	0.003	0.000336	0.013	0.005	0.0106	0.65	0.009	0.002	0.000153	0.011	0.003	1.18e-05	0.01	0.002	3.94e-05
7	56242407	cg10895875			PSPH	-0.009	0.004	0.0263	-0.028	0.005	2.61e-07	0.46	-0.017	0.003	1.27e-08	-0.016	0.003	1.19e-06	-0.017	0.003	3.34e-07
7	56515601	cg05655885	LOC650226	Body	LOC650226	-0.009	0.004	0.00935	-0.019	0.005	0.000197	0.32	-0.014	0.003	1.23e-07	-0.012	0.003	2.19e-05	-0.012	0.003	3.79e-05
7	56551007	cg15073666	LOC100240728		LOC100240728	-0.007	0.003	0.0439	-0.024	0.005	7.57e-06	0.69	-0.016	0.003	2.74e-09	-0.012	0.003	3.8e-05	-0.014	0.003	3.33e-07
7	56551112	cg15730180			DKFZp434L192	-0.008	0.002	0.000223	-0.017	0.003	1.95e-08	0.36	-0.011	0.002	3.96e-11	-0.011	0.002	4.2e-10	-0.012	0.002	2.47e-11
7	56551524	cg01743593			DKFZp434L192	-0.008	0.002	0.000264	-0.014	0.003	5.37e-07	0.5	-0.01	0.002	5.15e-10	-0.011	0.002	2.36e-09	-0.011	0.002	1.72e-09
7	56551590	cg26565223			DKFZp434L192	-0.004	0.003	0.101	-0.017	0.003	5.28e-07	0.7	-0.009	0.002	2.09e-06	-0.009	0.002	1.32e-05	-0.009	0.002	6.71e-06
7	56551640	cg26733975			DKFZp434L192	-0.004	0.003	0.153	-0.028	0.005	2.72e-09	0.74	-0.011	0.002	3.95e-07	-0.01	0.002	2.75e-05	-0.01	0.002	1.64e-05
7	56552034	cg06208665			DKFZp434L192	-0.009	0.002	1.28e-05	-0.007	0.003	0.0337	0.67	-0.01	0.002	2.53e-09	-0.008	0.002	1.39e-06	-0.008	0.002	7.58e-07
7	56673049	cg17082225			DKFZp434L192	-0.009	0.003	0.000673	-0.011	0.004	0.00136	0.61	-0.013	0.002	1.64e-10	-0.01	0.002	3.36e-06	-0.01	0.002	2.53e-06
7	56855195	cg01193368			MIR4283-1	-0.009	0.004	0.0379	-0.031	0.006	6.67e-08	0.62	-0.018	0.003	3.63e-09	-0.016	0.003	1.27e-06	-0.015	0.003	3.73e-06
7	57271379	cg23316599			GNAI1	-0.005	0.003	0.124	-0.027	0.005	8.78e-08	0.38	-0.013	0.003	1.55e-06	-0.012	0.003	1.77e-05	-0.013	0.003	1.81e-05
7	57324841	cg01646795			GUSBP10	-0.012	0.003	0.000195	-0.011	0.005	0.0203	0.64	-0.015	0.003	8.89e-09	-0.012	0.003	1.15e-05	-0.012	0.003	8.6e-06
7	57483183	cg03867429			MIR3147	-0.023	0.003	1.12e-13	-0.014	0.005	0.0119	0.38	-0.021	0.002	1.23e-17	-0.021	0.003	1.31e-14	-0.02	0.003	1.52e-14
7	57484153	cg08444117			MIR3147	-0.01	0.003	0.00321	-0.032	0.006	5.72e-08	0.73	-0.017	0.003	1.51e-09	-0.015	0.003	1.61e-07	-0.014	0.003	9.81e-07
7	57484272	cg07788167			MIR3147	-0.002	0.003	0.389	-0.016	0.003	1.61e-07	0.56	-0.01	0.002	4.53e-07	-0.009	0.002	2.38e-05	-0.009	0.002	5.88e-06
7	62514673	cg10734218			ZNF733P	-0.006	0.003	0.0295	-0.012	0.003	9.1e-05	0.57	-0.009	0.002	1.05e-06	-0.008	0.002	2.76e-05	-0.009	0.002	1.5e-05
7	63361127	cg03124146			ZNF727	-0.013	0.005	0.00429	-0.026	0.006	1.68e-05	0.25	-0.018	0.003	7.84e-08	-0.018	0.004	1.13e-06	-0.018	0.004	1.4e-06
7	63641507	cg14116463			ZNF735	-0.012	0.003	1.87e-05	-0.019	0.006	0.0022	0.5	-0.015	0.002	4.97e-10	-0.013	0.003	2.33e-07	-0.014	0.003	1.19e-08
7	63643277	cg01487661			ZNF735	-0.003	0.003	0.328	-0.019	0.003	2.87e-08	0.49	-0.009	0.002	1.56e-05	-0.011	0.002	6.42e-06	-0.011	0.002	2.91e-06
7	73153975	cg00966780	ABHD11	TSS1500	ABHD11	-0.005	0.001	0.000373	-0.009	0.004	0.0204	0.77	-0.004	0.001	0.000106	-0.005	0.001	4.05e-05	-0.005	0.001	4.53e-05
7	97588511	cg26284540	MGC72080		MGC72080	-0.009	0.003	0.000635	-0.014	0.005	0.00727	0.74	-0.01	0.002	3.4e-06	-0.01	0.002	2.06e-05	-0.01	0.002	4.2e-06
7	100894787	cg08342919	FIS1		FIS1	-0.007	0.002	0.000143	-0.02	0.004	1.03e-07	0.8	-0.01	0.002	5.26e-10	-0.01	0.002	4.68e-09	-0.01	0.002	1.8e-09
7	126698829	cg15908975	GRM8	Body	GRM8	-0.012	0.003	8.26e-06	-0.015	0.007	0.0246	0.54	-0.013	0.002	4.71e-09	-0.012	0.002	6.76e-07	-0.012	0.002	7.7e-07
7	126889015	cg18574254	GRM8	5'UTR	GRM8	-0.01	0.002	3.25e-06	-0.011	0.003	0.00024	0.84	-0.011	0.002	3.84e-11	-0.011	0.002	3.27e-09	-0.009	0.002	3.78e-08
7	134330838	cg03332522	BPGM	TSS1500	BPGM	-0.005	0.002	0.00611	-0.01	0.003	0.000655	0.13	-0.006	0.001	7.64e-06	-0.006	0.002	4.18e-05	-0.006	0.002	2.3e-05
7	155276169	cg12107018			CNPY1	-0.005	0.001	1.9e-05	-0.002	0.002	0.302	0.12	-0.004	0.001	1.14e-06	-0.004	0.001	2.46e-05	-0.004	0.001	4.71e-05
8	218468	cg03028061			ZNF596	-0.009	0.003	0.00156	-0.014	0.005	0.00669	0.72	-0.012	0.002	8.99e-08	-0.01	0.003	4.29e-05	-0.009	0.002	0.000102
8	3141844	cg08642111	CSMD1	Body	CSMD1	-0.013	0.003	2.62e-06	-0.006	0.004	0.151	0.42	-0.012	0.002	2.63e-07	-0.011	0.002	2.22e-06	-0.012	0.002	3.41e-07
8	4853437	cg27255656	CSMD1	TSS1500	CSMD1	-0.011	0.003	0.000316	-0.009	0.005	0.0579	0.62	-0.01	0.002	1.32e-05	-0.01	0.003	4.88e-05	-0.01	0.003	6.54e-05
8	27946619	cg22414525	ELP3		ELP3	-0.009	0.002	0.000138	-0.017	0.005	0.00026	0.71	-0.012	0.002	1.07e-09	-0.011	0.002	4.54e-07	-0.01	0.002	3.78e-07
8	43131260	cg19035254			POTEA	-0.008	0.002	0.000843	-0.025	0.005	1.24e-06	0.84	-0.011	0.002	2.03e-07	-0.011	0.002	4.81e-07	-0.01	0.002	1.28e-06
8	43132451	cg04880091			POTEA	-0.018	0.005	0.000176	-0.028	0.007	8.16e-05	0.44	-0.022	0.004	4.22e-09	-0.021	0.004	1.08e-07	-0.021	0.004	1.23e-07
8	43132507	cg21877680			POTEA	-0.011	0.004	0.00196	-0.019	0.006	0.00253	0.38	-0.014	0.003	2.06e-06	-0.013	0.003	2.93e-05	-0.013	0.003	2.28e-05
8	43136327	cg10704673			POTEA	-0.007	0.002	9.5e-05	-0.01	0.003	0.000932	0.38	-0.009	0.001	7.81e-11	-0.008	0.002	4.88e-07	-0.008	0.002	2.57e-08
8	43136445	cg11383474			POTEA	-0.009	0.003	0.00193	-0.023	0.006	0.00018	0.47	-0.011	0.002	8.04e-07	-0.011	0.003	1.27e-05	-0.012	0.002	3.87e-07
8	80522577	cg00397910	STMN2	TSS1500	STMN2	-0.009	0.002	8.4e-05	-0.008	0.002	0.00214	0.63	-0.008	0.002	2.63e-07	-0.008	0.002	6.61e-07	-0.008	0.002	2.21e-06
8	110984575	cg01829829	KCNV1	Body	KCNV1	-0.006	0.002	0.0017	-0.012	0.003	0.000294	0.8	-0.009	0.002	7.13e-09	-0.008	0.002	5.36e-06	-0.007	0.002	2.46e-05
8	132051228	cg03551401	ADCY8	Body	ADCY8	-0.011	0.003	0.00132	-0.02	0.005	0.000283	0.5	-0.013	0.003	4.09e-07	-0.013	0.003	3.69e-06	-0.013	0.003	2.31e-06
8	143279443	cg14334488	LINC00051	TSS1500	LINC00051	-0.011	0.002	1.69e-06	-0.004	0.002	0.149	0.6	-0.008	0.002	1.8e-06	-0.008	0.002	7.3e-06	-0.007	0.002	1.16e-05
8	143279492	cg25351599	LINC00051	TSS1500	LINC00051	-0.013	0.003	7.45e-07	-0.003	0.003	0.396	0.57	-0.01	0.002	2.58e-07	-0.009	0.002	1.82e-05	-0.009	0.002	1.03e-05
8	143695343	cg14225847	ARC	1stExon	ARC	-0.007	0.002	0.000318	-0.007	0.003	0.0255	0.58	-0.006	0.001	8.25e-05	-0.007	0.002	2.27e-05	-0.006	0.002	2.71e-05
8	144359316	cg03496689	GLI4		GLI4	-0.01	0.002	1.91e-05	-0.004	0.003	0.217	0.54	-0.008	0.002	7.85e-06	-0.008	0.002	2.86e-05	-0.008	0.002	2.79e-05
8	144787867	cg14026325	CCDC166		CCDC166	-0.009	0.003	0.00207	-0.032	0.008	5.57e-05	0.88	-0.011	0.003	1.83e-05	-0.011	0.003	2.05e-05	-0.011	0.003	6.46e-05
8	144787999	cg18710908	CCDC166		CCDC166	-0.007	0.002	0.00231	-0.021	0.006	0.000233	0.86	-0.009	0.002	1.41e-05	-0.009	0.002	2.21e-05	-0.009	0.002	1.82e-05
8	144788492	cg16530595	CCDC166		CCDC166	-0.013	0.004	0.00103	-0.037	0.009	2.2e-05	0.82	-0.016	0.003	3.59e-07	-0.017	0.004	2.35e-06	-0.016	0.004	2.68e-06
8	144789164	cg05003908	CCDC166	Body	CCDC166	-0.011	0.003	6.64e-05	-0.011	0.005	0.0211	0.77	-0.011	0.002	1.6e-07	-0.011	0.002	4.09e-06	-0.01	0.002	8.13e-06
8	144790395	cg24063962	CCDC166	TSS200	CCDC166	-0.011	0.003	0.000199	-0.013	0.004	0.000252	0.52	-0.011	0.002	4.33e-08	-0.012	0.002	2.12e-07	-0.012	0.002	1.09e-07
8	144790410	cg11205981	CCDC166	TSS200	CCDC166	-0.011	0.003	0.000171	-0.016	0.006	0.0059	0.77	-0.012	0.002	1.06e-06	-0.012	0.003	4.42e-06	-0.011	0.003	6.11e-06
8	144790992	cg22932482	CCDC166	TSS1500	CCDC166	-0.009	0.002	0.000134	-0.014	0.005	0.00494	0.82	-0.01	0.002	1.66e-06	-0.01	0.002	3.01e-06	-0.009	0.002	1.01e-05
8	144808965	cg09380067	FAM83H	Body	FAM83H	-0.009	0.002	0.000228	-0.009	0.004	0.0452	0.74	-0.007	0.002	0.00012	-0.009	0.002	2.74e-05	-0.008	0.002	0.000194
9	129453085	cg12697116	LMX1B	Body	LMX1B	-0.006	0.002	0.000317	-0.005	0.002	0.039	0.56	-0.005	0.001	9.91e-05	-0.006	0.001	4.09e-05	-0.006	0.001	6.23e-05
9	140034900	cg14317712	GRIN1	Body	GRIN1	-0.007	0.002	5.32e-06	-0.001	0.004	0.863	0.79	-0.004	0.001	0.00268	-0.006	0.001	2.31e-05	-0.005	0.001	0.000139
9	140064863	cg06574229	LRRC26	TSS1500	LRRC26	-0.009	0.002	1.02e-05	-0.01	0.004	0.00814	0.45	-0.009	0.002	2.55e-08	-0.009	0.002	2.71e-07	-0.009	0.002	1.33e-06
10	1132739	cg12547667	WDR37	Body	WDR37	0.008	0.002	0.000168	0.006	0.003	0.0341	0.87	0.006	0.002	0.000116	0.008	0.002	1.72e-05	0.007	0.002	4.3e-05
10	37940493	cg14583127			MTRNR2L7	-0.015	0.004	5.56e-05	-0.008	0.006	0.157	0.4	-0.016	0.003	3.61e-08	-0.013	0.003	3.01e-05	-0.014	0.003	4.37e-06
10	37940673	cg20424709			MTRNR2L7	-0.011	0.003	2.8e-05	-0.006	0.006	0.287	0.81	-0.011	0.002	2.52e-07	-0.01	0.002	2.03e-05	-0.009	0.002	4.95e-05
10	38069909	cg24185357			ZNF248	-0.008	0.002	0.00065	-0.014	0.005	0.00352	0.32	-0.011	0.002	6.27e-08	-0.01	0.002	1.31e-05	-0.01	0.002	3.36e-06
10	38645450	cg23084528	HSD17B7P2	Body	HSD17B7P2	-0.009	0.003	0.00171	-0.01	0.003	0.00243	0.14	-0.01	0.002	3.25e-07	-0.009	0.002	1.3e-05	-0.01	0.002	6.31e-06
10	45719751	cg17554636			ANKRD30BP3	-0.002	0.001	0.00719	-0.004	0.001	0.000901	0.94	-0.003	0.001	6.32e-05	-0.003	0.001	4.54e-05	-0.003	0.001	0.000493
10	45719880	cg20447730			ANKRD30BP3	-0.004	0.002	0.0102	-0.014	0.003	5.5e-06	0.91	-0.007	0.001	4.39e-07	-0.006	0.001	1.23e-05	-0.006	0.001	4.09e-05
10	45720134	cg04392266			ANKRD30BP3	-0.007	0.002	0.00291	-0.015	0.004	0.000594	0.88	-0.009	0.002	3e-06	-0.009	0.002	2.2e-05	-0.008	0.002	8.64e-05
10	54071134	cg12799790	DKK1		DKK1	-0.008	0.003	0.00197	-0.018	0.005	0.000638	0.56	-0.012	0.002	3.2e-08	-0.01	0.002	1.64e-05	-0.01	0.002	1.12e-05
10	71560212	cg06035456	COL13A1	TSS1500	COL13A1	-0.007	0.002	4.57e-05	-0.006	0.003	0.0507	0.41	-0.007	0.001	2.73e-07	-0.006	0.001	6.37e-06	-0.006	0.001	8.01e-06
10	79788600	cg13431682	POLR3A	Body	POLR3A	-0.006	0.002	0.00728	-0.017	0.004	0.000128	0.51	-0.01	0.002	3.34e-07	-0.009	0.002	3.08e-05	-0.01	0.002	8.92e-07
10	85984439	cg00238295	LRIT2	Body	LRIT2	-0.008	0.002	0.000756	-0.009	0.003	0.00587	0.73	-0.009	0.002	1.03e-06	-0.009	0.002	1.39e-05	-0.009	0.002	1.35e-05
10	85985448	cg01142721	LRIT2	TSS200	LRIT2	-0.011	0.003	0.000146	-0.015	0.006	0.0093	0.44	-0.012	0.003	1.71e-06	-0.012	0.003	5.03e-06	-0.012	0.003	4.86e-06
10	91296252	cg22591480	SLC16A12	TSS1500	SLC16A12	-0.009	0.002	0.000196	-0.008	0.003	0.0233	0.85	-0.009	0.002	7.9e-07	-0.008	0.002	1.34e-05	-0.008	0.002	1.34e-05
10	91296311	cg14920044	SLC16A12	TSS1500	SLC16A12	-0.011	0.003	6.45e-05	-0.011	0.005	0.0231	0.78	-0.011	0.002	6.63e-07	-0.011	0.003	4.31e-06	-0.011	0.003	7.26e-06
10	119314933	cg27438218			EMX2	-0.007	0.002	0.00048	-0.012	0.004	0.00272	0.81	-0.008	0.002	7.44e-07	-0.008	0.002	7.61e-06	-0.008	0.002	1.63e-06
10	124515334	cg10038490	DMBT1P1	TSS1500	DMBT1P1	-0.005	0.002	0.00156	-0.008	0.002	0.00013	0.87	-0.007	0.001	3.49e-08	-0.006	0.001	1.37e-06	-0.006	0.001	4.29e-06
10	124669393	cg05665581	FAM24A	TSS1500	FAM24A	-0.015	0.003	8.26e-08	-0.021	0.003	1.18e-09	0.64	-0.019	0.002	8.35e-21	-0.017	0.002	1.43e-15	-0.017	0.002	1.6e-15
10	129949004	cg17401780			MKI67	-0.006	0.002	0.000117	-0.012	0.003	0.000269	0.82	-0.008	0.001	1.41e-08	-0.007	0.002	4.75e-07	-0.008	0.001	4.48e-08
10	131697193	cg17726092	EBF3	Body	EBF3	-0.01	0.003	0.00271	-0.014	0.005	0.00187	0.55	-0.011	0.003	4.86e-06	-0.012	0.003	2.02e-05	-0.012	0.003	7.99e-06
10	131697345	cg26229752	EBF3	Body	EBF3	-0.011	0.003	0.000197	-0.016	0.007	0.028	0.79	-0.011	0.003	8.88e-06	-0.012	0.003	1.94e-05	-0.011	0.003	3.95e-05
10	131771695	cg05649708			EBF3	-0.007	0.002	1.24e-06	0.001	0.004	0.816	0.21	-0.005	0.001	5.88e-05	-0.006	0.001	9.5e-06	-0.006	0.001	2.91e-05
10	132239568	cg12495996			GLRX3	-0.005	0.001	0.000101	-0.004	0.003	0.176	0.89	-0.006	0.001	2.5e-07	-0.005	0.001	4.44e-05	-0.005	0.001	2.47e-05
11	195572	cg10335112	ODF3	TSS1500	ODF3	-0.008	0.002	1.41e-05	-0.004	0.003	0.201	0.73	-0.006	0.001	2.33e-05	-0.007	0.002	1.35e-05	-0.006	0.001	3.92e-05
11	2064747	cg10704680			H19	-0.006	0.003	0.0153	-0.014	0.003	5e-05	0.72	-0.009	0.002	5.69e-07	-0.009	0.002	1.28e-05	-0.008	0.002	1.35e-05
11	2066779	cg06842181			H19	-0.007	0.002	0.00263	-0.014	0.004	0.000223	0.75	-0.009	0.002	3.7e-08	-0.009	0.002	9.31e-06	-0.008	0.002	7.24e-06
11	2067849	cg04394529			H19	-0.016	0.003	1.74e-07	-0.021	0.005	1.61e-05	0.65	-0.018	0.003	3.41e-13	-0.018	0.003	1.7e-11	-0.017	0.003	1.66e-10
11	2139449	cg14553377			INS-IGF2	-0.008	0.002	9.38e-05	-0.008	0.003	0.00474	0.54	-0.008	0.002	3.16e-08	-0.008	0.002	1.44e-06	-0.007	0.002	9.83e-06
11	2890394	cg08771706	KCNQ1DN	TSS1500	KCNQ1DN	-0.003	0.001	7.66e-05	-0.003	0.002	0.0957	0.06	-0.003	0.001	2.21e-06	-0.003	0.001	1.81e-05	-0.003	0.001	3.05e-05
11	2890419	cg03947814	KCNQ1DN	TSS1500	KCNQ1DN	-0.012	0.002	1.19e-06	-0.011	0.005	0.0339	0.19	-0.012	0.002	1.25e-08	-0.012	0.002	1.16e-07	-0.011	0.002	7.66e-07
11	2890454	cg08246619	KCNQ1DN	TSS1500	KCNQ1DN	-0.014	0.003	5.06e-06	-0.003	0.004	0.494	0.38	-0.01	0.002	6.55e-06	-0.01	0.003	4.33e-05	-0.01	0.003	4.38e-05
11	2890457	cg13081704	KCNQ1DN	TSS1500	KCNQ1DN	-0.009	0.002	3.84e-05	-0.004	0.003	0.266	0.4	-0.007	0.002	4.12e-05	-0.008	0.002	5.06e-05	-0.008	0.002	4.24e-05
11	2890725	cg09554951	KCNQ1DN	TSS1500	KCNQ1DN	-0.003	0.001	5.07e-05	-0.005	0.003	0.0573	0.1	-0.003	0.001	1.17e-05	-0.003	0.001	1e-05	-0.003	0.001	0.000117
11	2891495	cg10503232	KCNQ1DN	Body	KCNQ1DN	-0.013	0.003	7.35e-06	-0.007	0.004	0.0677	0.7	-0.009	0.002	5.45e-06	-0.01	0.002	3.25e-06	-0.01	0.002	1.17e-06
11	8290939	cg01434559	LMO1		LMO1	-0.007	0.002	0.00215	-0.011	0.003	3.18e-05	0.5	-0.009	0.002	1.26e-07	-0.009	0.002	5.49e-07	-0.008	0.002	1.32e-06
11	31844481	cg08966619	PAX6		PAX6	-0.011	0.002	1.76e-05	-0.006	0.004	0.112	0.59	-0.01	0.002	6.92e-08	-0.009	0.002	8.15e-06	-0.009	0.002	1.64e-05
11	57147511	cg11201837	PRG3	Body	PRG3	-0.005	0.001	0.000105	-0.004	0.003	0.163	0.22	-0.005	0.001	2.16e-05	-0.005	0.001	4.25e-05	-0.005	0.001	2.14e-05
11	58830191	cg18852692	LOC283194		LOC283194	-0.013	0.004	0.000459	-0.022	0.006	0.000157	0.39	-0.016	0.003	1.45e-08	-0.016	0.003	6.05e-07	-0.016	0.003	1.75e-07
11	58830424	cg09973514	LOC283194		LOC283194	-0.017	0.004	6.48e-05	-0.022	0.006	0.000472	0.35	-0.02	0.003	1.09e-09	-0.019	0.004	1.41e-07	-0.019	0.003	2.33e-08
11	61130361	cg24560288	TMEM138	Body	TMEM138	-0.007	0.001	2.07e-06	-0.008	0.003	0.0232	0.15	-0.007	0.001	3.22e-08	-0.007	0.001	1.45e-07	-0.007	0.001	3.42e-07
11	62067691	cg16943635	SCGB1D4	TSS1500	SCGB1D4	-0.011	0.003	5.85e-05	-0.021	0.006	0.000364	0.67	-0.015	0.002	2.31e-11	-0.013	0.003	2.65e-07	-0.013	0.002	1.41e-08
11	65586170	cg02230254	CFL1		CFL1	-0.01	0.003	0.000759	-0.013	0.006	0.0179	0.61	-0.012	0.002	7.98e-07	-0.011	0.003	4.36e-05	-0.011	0.003	3.98e-05
11	65685874	cg15777472	DRAP1	Body	DRAP1	-0.011	0.002	1.52e-05	-0.015	0.005	0.00367	0.54	-0.013	0.002	2.08e-10	-0.011	0.002	2.64e-07	-0.012	0.002	1.01e-07
11	66191641	cg23667955	NPAS4	Body	NPAS4	-0.008	0.002	4.24e-05	-0.006	0.002	0.0179	0.65	-0.007	0.002	6.47e-07	-0.007	0.002	3.14e-06	-0.007	0.001	1.4e-06
11	67751269	cg19783404			UNC93B1	-0.006	0.002	0.00119	-0.007	0.001	4.2e-06	0.55	-0.008	0.001	1.63e-13	-0.006	0.001	1.99e-08	-0.007	0.001	4.06e-09
11	69489380	cg03242344	ORAOV1	Body	ORAOV1	-0.007	0.002	0.00227	-0.011	0.004	0.00349	0.36	-0.01	0.002	2.06e-08	-0.008	0.002	3.23e-05	-0.008	0.002	1.89e-05
11	74916485	cg08597735	SLCO2B1	3'UTR	SLCO2B1	-0.012	0.002	5.29e-08	-0.009	0.003	0.00689	0.72	-0.01	0.002	1.74e-09	-0.011	0.002	1.56e-09	-0.01	0.002	1.65e-08
11	75139680	cg04231094	KLHL35	Body	KLHL35	-0.017	0.005	0.000666	-0.015	0.006	0.00971	0.47	-0.016	0.004	3.4e-06	-0.016	0.004	2.02e-05	-0.017	0.004	1.65e-05
11	79147752	cg15310583	TENM4	5'UTR	TENM4	-0.006	0.002	0.00268	-0.007	0.003	0.00476	0.5	-0.008	0.002	6.1e-07	-0.007	0.002	3.87e-05	-0.007	0.002	2.01e-05
11	124742958	cg12980201	ROBO3	Body	ROBO3	-0.008	0.002	0.000402	-0.01	0.003	0.00253	0.64	-0.008	0.002	1.87e-06	-0.009	0.002	3.56e-06	-0.009	0.002	1.71e-06
11	132951838	cg24829292	OPCML	Body	OPCML	0.008	0.003	0.00945	0.014	0.004	7.55e-05	0.45	0.012	0.002	3.38e-08	0.01	0.002	6.6e-06	0.011	0.002	1.56e-06
11	132951861	cg22629528	OPCML	Body	OPCML	0.015	0.005	0.00545	0.031	0.009	0.000454	0.6	0.022	0.004	2.28e-07	0.019	0.005	2.91e-05	0.02	0.005	5.74e-06
11	132951950	cg26283170	OPCML	Body	OPCML	0.006	0.002	0.00946	0.015	0.004	4.58e-05	0.54	0.01	0.002	5.11e-08	0.009	0.002	1.3e-05	0.009	0.002	6.72e-06
12	2338399	cg20495738	CACNA1C	Body	CACNA1C	-0.013	0.004	0.000219	-0.011	0.006	0.0925	0.66	-0.012	0.003	2.52e-05	-0.013	0.003	5.23e-05	-0.013	0.003	1.04e-05
12	4140935	cg02076624			PARP11	-0.004	0.001	6.88e-05	-0.004	0.003	0.281	0.87	-0.003	0.001	6.62e-05	-0.004	0.001	3.76e-05	-0.004	0.001	5.31e-05
12	4141051	cg14043509			PARP11	-0.009	0.002	0.000107	-0.007	0.003	0.00479	0.56	-0.009	0.002	1.46e-08	-0.008	0.002	1.73e-06	-0.009	0.002	4.06e-07
12	5020693	cg08832227	KCNA1	Body	KCNA1	-0.009	0.003	0.00339	-0.016	0.005	0.00148	0.23	-0.01	0.002	2.35e-05	-0.01	0.003	3.48e-05	-0.01	0.002	1.52e-05
12	5021087	cg02793415	KCNA1	Body	KCNA1	-0.011	0.003	6.69e-05	-0.017	0.005	0.000377	0.79	-0.012	0.002	1.12e-07	-0.013	0.002	1.67e-07	-0.013	0.002	1.55e-07
12	14133129	cg16815991	GRIN2B	TSS200	GRIN2B	-0.004	0.001	6.44e-05	-0.003	0.003	0.285	0.12	-0.003	0.001	2.54e-05	-0.004	0.001	3.6e-05	-0.004	0.001	2.83e-05
12	28116451	cg20905088	PTHLH	Body	PTHLH	-0.008	0.002	0.000118	-0.013	0.005	0.00442	0.84	-0.009	0.002	6.26e-07	-0.009	0.002	3e-06	-0.008	0.002	2.48e-06
12	34442510	cg07698281			ALG10	-0.006	0.002	0.000427	-0.013	0.004	0.00189	0.83	-0.008	0.002	8.93e-08	-0.008	0.002	8.25e-06	-0.008	0.002	4.14e-06
12	34443659	cg11600470			ALG10	-0.007	0.002	5.52e-05	-0.007	0.003	0.0295	0.75	-0.008	0.002	3.31e-08	-0.007	0.002	4.63e-06	-0.007	0.002	2.26e-06
12	34480221	cg24034913			ALG10	-0.009	0.002	1.25e-05	-0.003	0.003	0.362	0.65	-0.008	0.002	8.78e-08	-0.007	0.002	3.17e-05	-0.007	0.002	1.26e-05
12	34486991	cg06703900			ALG10	-0.006	0.002	0.00312	-0.012	0.004	0.00186	0.8	-0.009	0.002	2.09e-08	-0.007	0.002	4.78e-05	-0.007	0.002	4.32e-05
12	34487126	cg07390463			ALG10	-0.007	0.002	0.00211	-0.013	0.004	0.00085	0.73	-0.011	0.002	1.1e-08	-0.009	0.002	1.27e-05	-0.009	0.002	8.09e-06
12	34488920	cg02703627			ALG10	-0.008	0.003	0.0144	-0.018	0.004	7.11e-06	0.62	-0.012	0.002	6.25e-08	-0.012	0.003	2.2e-06	-0.012	0.002	1.24e-06
12	34489827	cg13700315			ALG10	-0.009	0.002	0.000167	-0.009	0.002	4.24e-05	0.59	-0.008	0.002	3.43e-08	-0.009	0.002	2.68e-08	-0.009	0.002	1.16e-08
12	34489995	cg08158662			ALG10	-0.006	0.002	0.00129	-0.007	0.002	0.00105	0.51	-0.007	0.001	1.16e-07	-0.006	0.001	4.56e-06	-0.007	0.001	1.66e-06
12	34490115	cg17024593			ALG10	-0.009	0.002	5.99e-05	-0.02	0.005	0.000187	0.81	-0.012	0.002	2.17e-09	-0.011	0.002	3.06e-07	-0.01	0.002	2.62e-07
12	34491090	cg08821431			ALG10	-0.01	0.003	9.81e-05	-0.016	0.004	1.23e-05	0.7	-0.013	0.002	9.3e-12	-0.012	0.002	1.02e-08	-0.012	0.002	9.79e-10
12	34491142	cg06512316			ALG10	-0.012	0.003	9.06e-06	-0.012	0.003	0.000187	0.55	-0.014	0.002	2.7e-13	-0.012	0.002	6.58e-09	-0.012	0.002	3.38e-09
12	34492938	cg01837362			ALG10	-0.017	0.004	3.44e-05	-0.033	0.007	1.16e-05	0.51	-0.023	0.003	8.04e-12	-0.021	0.004	8.52e-09	-0.021	0.004	2.96e-09
12	34493996	cg15777553			ALG10	-0.007	0.002	0.0028	-0.012	0.003	0.000298	0.53	-0.008	0.002	7.42e-07	-0.008	0.002	7.17e-06	-0.008	0.002	5.15e-06
12	34495086	cg04589828			ALG10	-0.007	0.003	0.00966	-0.012	0.003	0.000606	0.62	-0.01	0.002	1e-06	-0.009	0.002	3.27e-05	-0.009	0.002	4.76e-05
12	34496342	cg15865243			ALG10	-0.01	0.003	0.000706	-0.019	0.005	7.07e-05	0.7	-0.013	0.002	1.47e-08	-0.012	0.002	7.02e-07	-0.013	0.002	1.97e-07
12	34500585	cg19457237			ALG10	-0.011	0.003	0.00194	-0.038	0.006	4.99e-09	0.69	-0.018	0.003	5.32e-10	-0.016	0.003	4.45e-08	-0.016	0.003	9.95e-08
12	34500640	cg04838249			ALG10	-0.006	0.003	0.0277	-0.028	0.005	8.52e-08	0.71	-0.012	0.002	4.56e-08	-0.01	0.002	1.3e-05	-0.009	0.002	8.59e-05
12	34501300	cg26248646			ALG10	-0.007	0.002	0.000563	-0.018	0.004	2.89e-05	0.74	-0.011	0.002	1.59e-09	-0.01	0.002	7.31e-07	-0.009	0.002	3.5e-06
12	34503503	cg27108629			ALG10	-0.01	0.003	0.00113	-0.015	0.004	6.37e-05	0.45	-0.013	0.002	2.37e-09	-0.012	0.002	4.49e-07	-0.012	0.002	1.2e-07
12	34506462	cg02590409			ALG10	-0.012	0.003	0.000428	-0.015	0.006	0.00778	0.72	-0.012	0.003	6.08e-06	-0.013	0.003	1.15e-05	-0.013	0.003	1.1e-05
12	34511886	cg10963011			ALG10	-0.009	0.002	4.73e-05	-0.004	0.003	0.156	0.52	-0.008	0.002	1.59e-06	-0.007	0.002	3.07e-05	-0.007	0.002	6.51e-06
12	34514461	cg19787556			ALG10	-0.013	0.004	0.00126	-0.014	0.006	0.0112	0.47	-0.015	0.003	8.4e-07	-0.013	0.003	4.15e-05	-0.013	0.003	0.00016
12	34516072	cg16009988			ALG10	-0.008	0.003	0.00197	-0.017	0.005	0.000227	0.71	-0.011	0.002	7.45e-07	-0.01	0.002	7.57e-06	-0.01	0.002	1.25e-05
12	34517887	cg25179334			ALG10	-0.009	0.002	2.14e-05	-0.008	0.003	0.0107	0.71	-0.009	0.002	2.01e-08	-0.009	0.002	7.17e-07	-0.008	0.002	6.11e-07
12	34531722	cg21268144			ALG10	-0.007	0.002	0.00139	-0.017	0.004	5.93e-05	0.5	-0.009	0.002	5.57e-07	-0.009	0.002	2.56e-06	-0.009	0.002	2.16e-06
12	34532098	cg18920494			ALG10	-0.01	0.003	0.000125	-0.01	0.003	0.00207	0.47	-0.011	0.002	4.58e-09	-0.01	0.002	8.68e-07	-0.01	0.002	2.67e-07
12	34538806	cg22579351			ALG10	-0.011	0.002	9.48e-06	-0.005	0.004	0.164	0.71	-0.008	0.002	4.36e-06	-0.009	0.002	6.96e-06	-0.009	0.002	5.79e-06
12	34546027	cg19757552			ALG10	-0.007	0.002	0.000272	-0.008	0.003	0.00212	0.63	-0.007	0.001	8.04e-08	-0.007	0.002	2.1e-06	-0.008	0.001	6.11e-08
12	34755049	cg18047890			ALG10	-0.01	0.002	4.39e-05	-0.005	0.003	0.101	0.55	-0.009	0.002	1.19e-07	-0.008	0.002	2.81e-05	-0.008	0.002	3.41e-05
12	38447636	cg23668907			ALG10	-0.01	0.004	0.00533	-0.023	0.006	0.000107	0.65	-0.013	0.003	7.3e-06	-0.013	0.003	1.17e-05	-0.013	0.003	4.27e-05
12	38532129	cg11310341			ALG10	-0.007	0.002	0.000329	-0.01	0.004	0.00634	0.27	-0.009	0.002	7.9e-08	-0.008	0.002	8.58e-06	-0.008	0.002	1.2e-05
12	49689685	cg24804179	PRPH	Body	PRPH	-0.007	0.002	3.73e-05	-0.007	0.004	0.0872	0.2	-0.007	0.001	2.46e-06	-0.007	0.002	8.05e-06	-0.006	0.002	1.54e-05
12	49690254	cg05775627	PRPH	Body	PRPH	-0.006	0.002	0.00361	-0.007	0.002	0.000787	0.63	-0.007	0.001	1.95e-06	-0.007	0.002	1.01e-05	-0.007	0.002	1.63e-05
12	49692283	cg16010628	PRPH	3'UTR	PRPH	-0.006	0.001	8.58e-06	-0.002	0.003	0.451	0.29	-0.005	0.001	6.83e-06	-0.005	0.001	1.73e-05	-0.005	0.001	1.52e-05
12	54746067	cg20474425	COPZ1		COPZ1	0.009	0.002	6.06e-05	0.009	0.004	0.0265	0.31	0.007	0.002	0.000174	0.009	0.002	4.58e-06	0.009	0.002	7.06e-07
12	108168562	cg01952953	ASCL4	1stExon;5'UTR	ASCL4	-0.011	0.003	2.25e-05	-0.006	0.004	0.163	0.3	-0.009	0.002	1.72e-05	-0.01	0.002	1.44e-05	-0.01	0.002	9.36e-06
12	108301630	cg21907093	LOC728739		LOC728739	-0.008	0.002	0.000239	-0.009	0.004	0.0457	0.48	-0.008	0.002	3.23e-06	-0.008	0.002	2.92e-05	-0.008	0.002	7.8e-05
12	110840579	cg10508778	ANAPC7	Body	ANAPC7	-0.01	0.003	4.48e-05	-0.01	0.005	0.0285	0.27	-0.012	0.002	1.34e-09	-0.01	0.002	3.63e-06	-0.011	0.002	2.1e-07
12	111475238	cg01290565	CUX2	Body	CUX2	-0.006	0.002	0.00592	-0.015	0.004	0.000363	0.77	-0.007	0.002	0.000248	-0.008	0.002	3.75e-05	-0.008	0.002	5.28e-05
12	115126908	cg11433866	TBX3		TBX3	-0.006	0.002	0.000103	-0.006	0.003	0.0841	0.16	-0.006	0.001	1.89e-05	-0.006	0.001	2.13e-05	-0.006	0.001	5.47e-05
12	122458940	cg10552903	BCL7A	TSS1500	BCL7A	-0.005	0.001	0.000493	-0.006	0.003	0.0187	0.68	-0.004	0.001	0.000164	-0.005	0.001	2.94e-05	-0.004	0.001	0.000302
12	130678772	cg12911496			FZD10	-0.004	0.001	8.97e-06	-0.002	0.002	0.181	0.11	-0.003	0.001	3.18e-05	-0.004	0.001	5.05e-06	-0.003	0.001	1.81e-05
12	132192278	cg09439915	SFSWAP		SFSWAP	-0.014	0.003	2.7e-06	-0.01	0.004	0.0293	0.65	-0.013	0.002	4.1e-09	-0.013	0.003	3.04e-07	-0.012	0.002	5.73e-07
12	133170342	cg16945633			FBRSL1	-0.01	0.002	5.2e-05	-0.007	0.007	0.286	0.85	-0.011	0.002	6.01e-07	-0.01	0.002	3.11e-05	-0.009	0.002	5.27e-05
12	133404647	cg15172381	GOLGA3	5'UTR	GOLGA3	-0.008	0.002	0.000239	-0.009	0.005	0.0428	0.42	-0.008	0.002	6.15e-06	-0.008	0.002	2.84e-05	-0.008	0.002	4.05e-06
12	133463607	cg17387870	CHFR	Body	CHFR	-0.009	0.002	2.84e-05	-0.004	0.004	0.399	0.49	-0.006	0.002	0.000243	-0.008	0.002	3.88e-05	-0.007	0.002	0.000161
13	20711574	cg16755348	GJA3		GJA3	-0.011	0.003	0.000111	-0.009	0.003	0.0111	0.56	-0.009	0.002	6.05e-06	-0.01	0.002	4.28e-06	-0.01	0.002	3.75e-06
13	22058128	cg03163982			MICU2	-0.002	0.001	0.0192	-0.009	0.002	1.26e-06	0.94	-0.003	0.001	2.92e-06	-0.003	0.001	5.02e-05	-0.002	0.001	0.000332
13	25670319	cg18474108	PABPC3	1stExon;5'UTR	PABPC3	0.012	0.003	0.000432	0.009	0.004	0.0285	0.42	0.013	0.002	1e-08	0.011	0.003	3.72e-05	0.011	0.003	1.36e-05
13	42015685	cg00697358	OR7E37P	TSS1500	OR7E37P	-0.006	0.002	0.001	-0.009	0.003	0.0041	0.78	-0.008	0.001	5.78e-08	-0.007	0.002	1.72e-05	-0.007	0.002	2.52e-06
13	42028600	cg14496523	RGCC		RGCC	-0.005	0.001	0.000991	-0.007	0.002	0.000453	0.88	-0.006	0.001	2.23e-07	-0.006	0.001	2.36e-06	-0.006	0.001	3.95e-06
13	52769951	cg24678163	THSD1P1	TSS1500	THSD1P1	-0.003	0.003	0.361	-0.021	0.004	1.09e-08	0.57	-0.01	0.002	3.73e-06	-0.01	0.002	1.85e-05	-0.01	0.002	2.12e-05
13	81229358	cg21482472			SPRY2	0.008	0.004	0.0352	0.016	0.004	0.000116	0.49	0.012	0.003	6.17e-06	0.012	0.003	3.47e-05	0.012	0.003	4.38e-05
13	114814401	cg01289343	RASA3	Body	RASA3	0.011	0.003	0.0002	0.007	0.004	0.0565	0.45	0.01	0.002	1.49e-05	0.01	0.002	4.62e-05	0.01	0.002	5.68e-05
13	115000211	cg04718414	CDC16	TSS200	CDC16	-0.002	0.001	6.5e-05	-0.001	0.001	0.269	0.05	-0.002	0.001	0.000628	-0.002	0.001	3.77e-05	-0.002	0.001	0.000109
14	20344394	cg26786795	OR4K2	TSS200	OR4K2	-0.01	0.002	1.91e-05	-0.018	0.004	3.41e-06	0.22	-0.013	0.002	2.39e-12	-0.012	0.002	1.38e-09	-0.012	0.002	1.83e-09
14	20344920	cg05282518	OR4K2	1stExon	OR4K2	-0.02	0.003	2.31e-09	-0.024	0.004	1.09e-07	0.49	-0.025	0.003	6.08e-24	-0.022	0.003	1.59e-15	-0.022	0.003	3.5e-16
14	20528812	cg20051118	OR4L1	1stExon	OR4L1	-0.007	0.003	0.00863	-0.013	0.003	0.000151	0.81	-0.011	0.002	1.11e-07	-0.009	0.002	9.61e-06	-0.009	0.002	3.66e-05
14	52211579	cg16685608			FRMD6	-0.012	0.003	2.75e-06	-0.014	0.005	0.00363	0.79	-0.013	0.002	6.7e-11	-0.012	0.002	3.84e-08	-0.012	0.002	2.57e-08
14	69952104	cg04921109	PLEKHD1	Body	PLEKHD1	-0.008	0.002	0.00206	-0.012	0.004	0.00127	0.46	-0.007	0.002	0.000114	-0.009	0.002	1.28e-05	-0.008	0.002	1.96e-05
14	70038236	cg14912575	CCDC177	TSS1500	CCDC177	-0.008	0.002	0.000857	-0.01	0.004	0.0119	0.36	-0.009	0.002	4.75e-07	-0.009	0.002	3.1e-05	-0.008	0.002	4.68e-05
14	89029074	cg20862309	ZC3H14	TSS200	ZC3H14	-0.008	0.002	0.000244	-0.008	0.004	0.0381	0.38	-0.007	0.002	6.52e-05	-0.008	0.002	2.55e-05	-0.008	0.002	2.79e-06
14	89493162	cg23538773			FOXN3	-0.006	0.002	0.0024	-0.015	0.003	1.67e-05	0.69	-0.008	0.002	2.54e-06	-0.008	0.002	1.82e-06	-0.009	0.002	7.38e-07
14	95826830	cg13019568			CLMN	-0.005	0.001	8e-05	-0.007	0.003	0.0189	0.12	-0.005	0.001	5.33e-06	-0.005	0.001	5.79e-06	-0.005	0.001	2.51e-05
14	95826997	cg14013080			CLMN	-0.008	0.002	2.81e-06	-0.002	0.003	0.51	0.4	-0.006	0.001	1.51e-05	-0.007	0.002	1.1e-05	-0.006	0.001	1.68e-05
14	104834425	cg24136671			KIF26A	-0.009	0.002	3.97e-05	-0.005	0.004	0.243	0.73	-0.008	0.002	6.33e-05	-0.008	0.002	2.91e-05	-0.007	0.002	0.000172
14	106410628	cg00947478			KIAA0125	-0.011	0.002	2.21e-06	-0.007	0.005	0.109	0.75	-0.011	0.002	6.19e-09	-0.01	0.002	7.81e-07	-0.01	0.002	4.67e-07
15	25321221	cg08661338	SNORD116-12	TSS1500	SNORD116-12	-0.007	0.002	0.000331	-0.01	0.004	0.0109	0.74	-0.01	0.002	1.76e-08	-0.008	0.002	1.25e-05	-0.008	0.002	4.68e-06
15	25321871	cg01053316	SNORD116-12	TSS1500	SNORD116-12	-0.009	0.002	1.28e-05	-0.005	0.004	0.186	0.78	-0.009	0.002	8.81e-08	-0.008	0.002	8.84e-06	-0.008	0.002	1.92e-05
15	25322128	cg01620672	SNRPN	TSS200	SNRPN	-0.006	0.002	0.000303	-0.008	0.003	0.00312	0.88	-0.008	0.001	1.16e-10	-0.006	0.001	4.11e-06	-0.006	0.001	8.22e-06
15	25329354	cg03760060	SNORD116-18	TSS1500	SNORD116-18	-0.008	0.002	9.39e-06	-0.003	0.002	0.184	0.69	-0.007	0.001	1.3e-07	-0.006	0.002	1.71e-05	-0.006	0.001	2.16e-05
15	25434475	cg08042710	SNORD115-11	TSS200	SNORD115-11	-0.007	0.002	4.69e-05	-0.009	0.004	0.0206	0.79	-0.008	0.002	1.34e-07	-0.008	0.002	2.95e-06	-0.007	0.002	9.7e-06
15	25455573	cg05395353	SNORD115-15	Body	SNORD115-15	-0.007	0.002	6.02e-05	-0.005	0.003	0.0827	0.73	-0.006	0.001	2.81e-06	-0.007	0.002	1.51e-05	-0.006	0.001	8.61e-06
15	27772640	cg02576753	GABRG3	Body	GABRG3	-0.006	0.002	0.000691	-0.014	0.004	0.000126	0.87	-0.007	0.001	3.42e-07	-0.007	0.002	3.39e-06	-0.007	0.002	1.23e-06
15	28343577	cg13963891	OCA2	5'UTR	OCA2	-0.006	0.002	0.000918	-0.01	0.004	0.0114	0.74	-0.007	0.002	1.29e-05	-0.007	0.002	4.5e-05	-0.007	0.002	2.14e-05
15	53093405	cg25620430			ONECUT1	-0.006	0.001	1.42e-05	-0.008	0.004	0.0328	0.11	-0.006	0.001	1.72e-06	-0.007	0.001	1.47e-06	-0.006	0.001	2.61e-06
15	53093509	cg00400532			ONECUT1	-0.008	0.002	0.00012	-0.009	0.004	0.0346	0.16	-0.008	0.002	4.1e-06	-0.008	0.002	1.16e-05	-0.008	0.002	1.1e-05
15	65715951	cg07617246	IGDCC4	TSS1500	IGDCC4	-0.006	0.002	0.00158	-0.006	0.002	0.011	0.47	-0.006	0.001	1.11e-05	-0.006	0.001	5.02e-05	-0.006	0.001	2.61e-05
15	72610141	cg10976908	CELF6	Body	CELF6	-0.007	0.002	0.00232	-0.01	0.004	0.00419	0.74	-0.008	0.002	3.25e-06	-0.008	0.002	4.48e-05	-0.007	0.002	0.000103
15	83331586	cg18253757	AP3B2	Body	AP3B2	-0.01	0.002	2.09e-05	-0.009	0.004	0.014	0.77	-0.011	0.002	1.46e-08	-0.01	0.002	9.01e-07	-0.01	0.002	3.4e-07
15	83332087	cg20592391	AP3B2	Body	AP3B2	-0.004	0.001	5.16e-05	-0.003	0.003	0.268	0.12	-0.004	0.001	0.000121	-0.004	0.001	2.97e-05	-0.004	0.001	5.84e-05
15	89900741	cg15850918			MIR9-3	-0.006	0.002	0.00163	-0.009	0.002	3.7e-05	0.61	-0.008	0.001	2.77e-08	-0.008	0.002	3.45e-07	-0.008	0.002	2.47e-07
15	98648111	cg00481725			ARRDC4	0.012	0.004	0.00304	0.018	0.006	0.00289	0.74	0.013	0.003	2.87e-05	0.014	0.003	3.56e-05	0.015	0.003	1.11e-05
16	739598	cg09852871	WDR24	1stExon	WDR24	-0.007	0.002	0.000169	-0.01	0.003	0.00368	0.71	-0.008	0.001	2e-07	-0.007	0.002	2.93e-06	-0.007	0.002	1.81e-06
16	1537775	cg03997502	PTX4	Body	PTX4	-0.004	0.001	1.13e-05	0.002	0.004	0.599	0.88	-0.003	0.001	0.000711	-0.004	0.001	3.81e-05	-0.004	0.001	7.69e-05
16	1878010	cg06757399	FAHD1	1stExon;5'UTR	FAHD1	-0.013	0.003	1.7e-06	-0.009	0.005	0.0863	0.28	-0.013	0.002	1.84e-08	-0.013	0.003	4.6e-07	-0.013	0.003	2.38e-07
16	2032394	cg04496920	NOXO1	TSS1500	NOXO1	-0.009	0.002	4.94e-06	-0.009	0.003	0.000744	0.63	-0.008	0.001	6.82e-09	-0.009	0.002	1.37e-08	-0.009	0.002	7.68e-09
16	2866901	cg05635274	PRSS21	TSS1500	PRSS21	0.008	0.002	0.000179	0.013	0.005	0.00505	0.82	0.009	0.002	4.22e-07	0.009	0.002	4.77e-06	0.009	0.002	8.18e-07
16	2867051	cg02296564	PRSS21	TSS200	PRSS21	0.011	0.003	0.000743	0.011	0.004	0.00263	0.64	0.012	0.002	5.91e-08	0.011	0.003	6.21e-06	0.012	0.002	3.68e-07
16	2867434	cg22730830	PRSS21	Body	PRSS21	0.012	0.003	0.000269	0.016	0.005	0.00402	0.59	0.014	0.003	1.7e-07	0.013	0.003	3.99e-06	0.014	0.003	2.23e-06
16	2867446	cg01232511	PRSS21	Body	PRSS21	0.012	0.004	0.00095	0.02	0.006	0.00232	0.67	0.015	0.003	2.9e-07	0.014	0.003	1.23e-05	0.014	0.003	4.18e-06
16	2930069	cg05185364	FLYWCH2		FLYWCH2	-0.008	0.002	0.000113	-0.005	0.003	0.0792	0.8	-0.006	0.002	7.05e-05	-0.007	0.002	2.82e-05	-0.007	0.002	0.000103
16	3016717	cg05630773	KREMEN2	Body	KREMEN2	-0.007	0.003	0.0104	-0.01	0.003	0.00065	0.63	-0.006	0.002	0.000624	-0.008	0.002	3.17e-05	-0.007	0.002	6.91e-05
16	3068707	cg20035459	CLDN6	TSS1500	CLDN6	-0.008	0.003	0.00116	-0.018	0.005	0.000186	0.63	-0.01	0.002	6.55e-07	-0.01	0.002	4.09e-06	-0.01	0.002	1.36e-05
16	3081463	cg02890863	CCDC64B	Body	CCDC64B	-0.006	0.002	0.000194	-0.006	0.002	0.011	0.49	-0.007	0.001	1.84e-08	-0.006	0.001	6.44e-06	-0.006	0.001	1.46e-06
16	3245099	cg02797144	TRR-CCT5-1		TRR-CCT5-1	-0.005	0.002	0.00283	-0.016	0.003	5.07e-06	0.84	-0.007	0.001	2.45e-06	-0.007	0.002	2.33e-06	-0.007	0.002	8.65e-06
16	3253043	cg26892635	OR1F1	TSS1500	OR1F1	-0.011	0.003	0.000105	-0.009	0.005	0.0729	0.35	-0.011	0.002	3.15e-07	-0.01	0.002	2.06e-05	-0.01	0.002	2.12e-05
16	23568302	cg02778609	EARS2	Body	EARS2	-0.009	0.003	0.00171	-0.019	0.005	8.83e-05	0.67	-0.014	0.002	2.93e-09	-0.012	0.003	2.75e-06	-0.013	0.002	1.23e-07
16	27801626	cg06882571	GSG1L	3'UTR	GSG1L	-0.011	0.002	5.95e-07	-0.009	0.003	0.00285	0.45	-0.011	0.002	7.5e-13	-0.01	0.002	7.02e-09	-0.011	0.002	2.76e-09
16	29877776	cg06946850	CDIPT	Body	CDIPT	-0.007	0.002	0.00298	-0.01	0.004	0.00295	0.75	-0.009	0.002	1.86e-07	-0.008	0.002	4.01e-05	-0.008	0.002	2.55e-05
16	31830668	cg26613361			ZNF267	-0.012	0.004	0.00135	-0.02	0.005	0.000107	0.47	-0.017	0.003	6.33e-09	-0.015	0.003	1.1e-06	-0.015	0.003	1.56e-06
16	33935224	cg09165554			UBE2MP1	-0.006	0.002	0.00278	-0.008	0.003	0.00527	0.83	-0.007	0.002	4.79e-06	-0.007	0.002	4.79e-05	-0.007	0.002	4.11e-05
16	33948885	cg01268383			UBE2MP1	-0.008	0.005	0.103	-0.05	0.009	2.42e-08	0.65	-0.018	0.004	9.68e-06	-0.017	0.004	4.96e-05	-0.014	0.004	0.00109
16	34209017	cg00106591			UBE2MP1	-0.005	0.002	0.00315	-0.01	0.003	0.000703	0.84	-0.006	0.001	2.47e-05	-0.006	0.001	2.58e-05	-0.006	0.001	4.45e-05
16	34209247	cg04383715			UBE2MP1	-0.006	0.002	0.00934	-0.018	0.004	8.49e-06	0.75	-0.008	0.002	1.31e-05	-0.009	0.002	9.01e-06	-0.009	0.002	1.22e-05
16	34256776	cg08884611			UBE2MP1	-0.006	0.002	0.00229	-0.009	0.003	0.00475	0.45	-0.007	0.002	1.76e-06	-0.007	0.002	4.26e-05	-0.007	0.002	1.14e-05
16	34264585	cg01447536			UBE2MP1	-0.009	0.002	3.26e-06	-0.008	0.004	0.0479	0.66	-0.009	0.002	3.05e-08	-0.009	0.002	4.54e-07	-0.008	0.002	2.9e-07
16	34293670	cg04683824			UBE2MP1	-0.011	0.002	3.57e-06	-0.02	0.005	4.66e-05	0.75	-0.014	0.002	7.31e-11	-0.013	0.002	2.31e-09	-0.013	0.002	3.54e-10
16	34296108	cg20376009			UBE2MP1	-0.006	0.002	0.0123	-0.013	0.003	0.000129	0.53	-0.008	0.002	3.78e-06	-0.008	0.002	2.66e-05	-0.008	0.002	1.64e-05
16	34456429	cg16781340			UBE2MP1	-0.004	0.001	0.000586	-0.008	0.003	0.00155	0.91	-0.005	0.001	2.63e-07	-0.005	0.001	8.15e-06	-0.004	0.001	7.47e-05
16	34586837	cg05423392			LINC01566	-0.008	0.002	0.000741	-0.017	0.005	0.000282	0.61	-0.012	0.002	6.76e-09	-0.01	0.002	2.8e-06	-0.011	0.002	4.35e-07
16	34587120	cg03203197			LINC01566	-0.012	0.004	0.00133	-0.02	0.007	0.00459	0.47	-0.013	0.003	1.27e-05	-0.013	0.003	3.31e-05	-0.013	0.003	2.08e-05
16	34808939	cg24702091			LOC100130700	-0.005	0.002	0.0031	-0.008	0.002	0.000483	0.34	-0.006	0.001	3.02e-07	-0.006	0.001	1.04e-05	-0.006	0.001	2.04e-06
16	34809318	cg25050175			LOC100130700	-0.006	0.002	0.00698	-0.011	0.003	0.000235	0.56	-0.008	0.002	1.81e-06	-0.008	0.002	1e-05	-0.008	0.002	1.15e-05
16	34810199	cg01611817			LOC100130700	-0.011	0.003	5.19e-05	-0.007	0.003	0.0109	0.62	-0.009	0.002	2.15e-06	-0.009	0.002	2.86e-06	-0.009	0.002	2.45e-06
16	51671563	cg16518996			SALL1	-0.012	0.003	7.63e-05	-0.012	0.006	0.0499	0.63	-0.012	0.003	5.44e-07	-0.012	0.003	1.01e-05	-0.012	0.003	1.84e-06
16	55866757	cg03880033	CES1	Body	CES1	-0.019	0.005	0.000114	-0.016	0.007	0.0362	0.6	-0.016	0.004	2e-05	-0.018	0.004	1.23e-05	-0.018	0.004	1.25e-05
16	75232227	cg07520163			CTRB2	-0.007	0.003	0.00582	-0.013	0.004	0.00145	0.69	-0.01	0.002	5.81e-06	-0.009	0.002	4.64e-05	-0.009	0.002	7.07e-05
16	90038463	cg08539210	CENPBD1	1stExon;5'UTR	CENPBD1	-0.004	0.001	0.0002	-0.008	0.003	0.00808	0.1	-0.004	0.001	3.8e-06	-0.004	0.001	1.11e-05	-0.004	0.001	3.68e-05
16	90038469	cg13969584	CENPBD1	1stExon;5'UTR	CENPBD1	-0.004	0.001	0.000525	-0.01	0.003	0.00227	0.11	-0.005	0.001	7.26e-07	-0.004	0.001	2.37e-05	-0.004	0.001	2.44e-05
17	1811181	cg15849368			RPA1	-0.008	0.002	0.000265	-0.013	0.005	0.00753	0.46	-0.009	0.002	6.52e-06	-0.009	0.002	9.31e-06	-0.01	0.002	1.09e-06
17	1811269	cg19197440			RPA1	-0.007	0.002	0.000929	-0.01	0.004	0.0158	0.37	-0.007	0.002	3.23e-05	-0.008	0.002	5.04e-05	-0.007	0.002	0.000244
17	3100725	cg27594073	OR1A2	TSS200	OR1A2	-0.013	0.003	1.42e-06	-0.011	0.005	0.0253	0.71	-0.015	0.002	1.33e-11	-0.012	0.002	1.16e-07	-0.012	0.002	6.02e-07
17	3303148	cg06965839	OR1E1	TSS1500	OR1E1	-0.01	0.003	0.000155	-0.007	0.004	0.0939	0.43	-0.011	0.002	1.26e-07	-0.009	0.002	4.11e-05	-0.009	0.002	4.81e-05
17	3906674	cg01798813	ZZEF1		ZZEF1	-0.004	0.001	0.000196	-0.005	0.003	0.0631	0.9	-0.003	0.001	0.000814	-0.004	0.001	3.61e-05	-0.003	0.001	0.000324
17	7199204	cg25555460	YBX2	TSS1500	YBX2	-0.005	0.002	0.00672	-0.006	0.002	0.00094	0.56	-0.005	0.001	3.54e-05	-0.005	0.001	2.48e-05	-0.005	0.001	2.84e-05
17	21220360	cg19816642	MAP2K3		MAP2K3	-0.013	0.004	0.00392	-0.029	0.005	1.31e-08	0.37	-0.021	0.003	3.72e-11	-0.02	0.003	3.59e-09	-0.02	0.003	3.38e-09
17	21226533	cg02538829			MAP2K3	-0.002	0.003	0.357	-0.01	0.002	3.51e-06	0.43	-0.007	0.002	1.89e-05	-0.007	0.002	4.04e-05	-0.007	0.002	3.19e-05
17	21825983	cg25706971	FAM27L	Body	FAM27L	-0.006	0.002	0.0024	-0.011	0.003	0.000466	0.85	-0.008	0.002	4.75e-08	-0.007	0.002	8.64e-06	-0.008	0.002	3.71e-06
17	21934840	cg09785512			FLJ36000	-0.004	0.002	0.057	-0.019	0.003	3.8e-08	0.84	-0.008	0.002	9.45e-07	-0.007	0.002	1.22e-05	-0.006	0.002	0.000212
17	22016686	cg23163283			MTRNR2L1	-0.009	0.003	0.000694	-0.021	0.004	3.69e-06	0.71	-0.013	0.002	2.88e-10	-0.012	0.002	1.64e-07	-0.011	0.002	3.04e-07
17	22052189	cg09737685			MTRNR2L1	-0.007	0.002	0.00159	-0.014	0.004	0.00127	0.73	-0.009	0.002	4.33e-06	-0.009	0.002	1.59e-05	-0.009	0.002	4.8e-06
17	22191979	cg22664962			MTRNR2L1	-0.014	0.003	1.78e-05	-0.009	0.004	0.0227	0.61	-0.014	0.002	1.75e-09	-0.012	0.003	1.85e-06	-0.012	0.003	3.11e-06
17	25485386	cg06490169			WSB1	-0.006	0.002	3e-05	-0.009	0.004	0.0106	0.89	-0.008	0.001	1.34e-09	-0.007	0.001	1.3e-06	-0.007	0.001	1.23e-06
17	26708226	cg00075507	SARM1	Body	SARM1	-0.008	0.002	6.83e-06	-0.004	0.002	0.0547	0.47	-0.006	0.001	3.07e-06	-0.006	0.001	3.52e-06	-0.006	0.001	4.06e-06
17	35285205	cg10612259			LHX1	-0.009	0.003	0.000191	-0.015	0.004	5.54e-05	0.46	-0.012	0.002	1.41e-09	-0.011	0.002	9.1e-08	-0.011	0.002	1.36e-08
17	35285295	cg01965477	LHX1		LHX1	-0.002	0.001	0.000526	-0.003	0.001	0.0088	0.06	-0.002	0.001	1.19e-06	-0.002	0.001	2.09e-05	-0.002	0.001	3.88e-05
17	35423942	cg01689404			AATF	-0.013	0.003	2.71e-06	-0.009	0.005	0.0654	0.28	-0.011	0.002	4.1e-07	-0.012	0.002	6.27e-07	-0.011	0.002	1.39e-06
17	35424059	cg14336501			AATF	-0.011	0.003	3.51e-05	-0.007	0.006	0.225	0.69	-0.011	0.002	2.3e-06	-0.01	0.002	2.04e-05	-0.01	0.002	2.85e-05
17	36006043	cg07760794	DDX52		DDX52	-0.009	0.002	4e-05	-0.007	0.002	0.00113	0.51	-0.009	0.002	2.44e-09	-0.008	0.002	1.74e-07	-0.008	0.002	5.02e-08
17	38209993	cg14592065	MED24	5'UTR	MED24	-0.006	0.002	0.0121	-0.01	0.003	0.000395	0.64	-0.009	0.002	1.24e-08	-0.007	0.002	2.73e-05	-0.008	0.002	3.75e-06
17	38956837	cg16048803	KRT28	TSS1500	KRT28	-0.007	0.002	7.76e-05	-0.009	0.005	0.0718	0.58	-0.007	0.002	8.63e-06	-0.008	0.002	1.44e-05	-0.007	0.002	2.46e-05
17	38957507	cg17900015	KRT28	TSS1500	KRT28	-0.011	0.003	1.25e-05	-0.018	0.004	2.45e-06	0.71	-0.014	0.002	9.85e-13	-0.013	0.002	4.63e-10	-0.012	0.002	8.65e-10
17	43860355	cg08929103	CRHR1	TSS1500	CRHR1	-0.006	0.002	8.86e-05	-0.009	0.003	0.00151	0.77	-0.006	0.001	4.18e-06	-0.007	0.001	6.4e-07	-0.006	0.001	2.68e-06
17	45871717	cg04558115			OSBPL7	-0.009	0.002	0.000129	-0.01	0.004	0.0152	0.58	-0.009	0.002	2.96e-07	-0.009	0.002	5.94e-06	-0.009	0.002	9.08e-06
17	71744435	cg09916663	LINC00469		LINC00469	-0.008	0.002	8.7e-06	-0.006	0.003	0.0551	0.77	-0.007	0.001	1.35e-06	-0.007	0.002	1.51e-06	-0.007	0.002	4.34e-06
17	74075100	cg03882612	ZACN	TSS200	ZACN	-0.008	0.002	5.56e-05	-0.013	0.004	0.000437	0.6	-0.008	0.002	4.81e-07	-0.009	0.002	1.97e-07	-0.008	0.002	3.84e-07
17	74075189	cg14651919	ZACN	TSS200	ZACN	-0.009	0.002	0.000359	-0.009	0.004	0.0219	0.51	-0.008	0.002	2.45e-05	-0.009	0.002	2.22e-05	-0.008	0.002	3.19e-05
17	78387382	cg26091183	LOC100294362	Body	LOC100294362	-0.006	0.001	2.2e-05	-0.011	0.003	0.000132	0.88	-0.008	0.001	6.64e-12	-0.007	0.001	3.34e-08	-0.007	0.001	1.62e-09
18	5891602	cg12899381	TMEM200C	1stExon	TMEM200C	-0.009	0.003	0.00227	-0.016	0.005	0.0017	0.72	-0.012	0.002	3.12e-07	-0.011	0.003	2.5e-05	-0.01	0.003	0.000148
18	5892119	cg26438105	TMEM200C	TSS200	TMEM200C	-0.014	0.003	8.92e-05	-0.012	0.005	0.0204	0.56	-0.015	0.003	9.39e-09	-0.013	0.003	5.41e-06	-0.012	0.003	2.68e-05
18	49865711	cg02837027	DCC	TSS1500	DCC	-0.006	0.002	0.00189	-0.013	0.004	0.000353	0.76	-0.007	0.002	4.35e-06	-0.007	0.002	1.13e-05	-0.007	0.002	1.21e-05
18	54814303	cg16004501	BOD1L2		BOD1L2	0.008	0.003	0.00217	0.018	0.005	0.000638	0.82	0.011	0.002	4.76e-07	0.01	0.002	1.72e-05	0.01	0.002	1.63e-05
18	70211962	cg03566107	CBLN2	TSS1500	CBLN2	-0.004	0.002	0.0167	-0.015	0.003	1.24e-06	0.42	-0.007	0.001	1.5e-06	-0.007	0.002	6.3e-06	-0.006	0.002	4.99e-05
19	1242323	cg07294734	ATP5D	Body	ATP5D	-0.007	0.002	0.000143	-0.008	0.003	0.00429	0.65	-0.007	0.001	1.72e-06	-0.007	0.002	2.03e-06	-0.007	0.002	1.04e-06
19	1453909	cg11775595	APC2	Body	APC2	-0.017	0.003	8.04e-07	-0.01	0.005	0.0357	0.45	-0.015	0.003	7.95e-09	-0.015	0.003	1.64e-07	-0.015	0.003	2.09e-07
19	1456246	cg14907738	APC2	Body	APC2	-0.006	0.001	3.59e-05	-0.005	0.003	0.0934	0.22	-0.007	0.001	2.35e-08	-0.006	0.001	8.57e-06	-0.006	0.001	3.08e-06
19	1456337	cg27150178	APC2	Body	APC2	-0.009	0.002	6.01e-06	-0.007	0.003	0.03	0.31	-0.009	0.002	2.13e-08	-0.009	0.002	5.81e-07	-0.009	0.002	6.85e-07
19	1456886	cg03165176	APC2	Body	APC2	-0.012	0.003	0.000196	-0.012	0.005	0.0262	0.58	-0.012	0.003	6.07e-06	-0.012	0.003	1.44e-05	-0.013	0.003	3.85e-06
19	1457211	cg14559388	APC2	Body	APC2	-0.003	0.001	3.49e-05	-0.002	0.001	0.0452	0.05	-0.003	0.001	1.49e-07	-0.003	0.001	4.98e-06	-0.003	0.001	2.45e-06
19	1465207	cg04624885	APC2	Body	APC2	-0.016	0.003	3.08e-07	-0.003	0.003	0.443	0.67	-0.009	0.002	5.92e-05	-0.01	0.002	1.56e-05	-0.009	0.002	1.68e-05
19	1472936	cg19870717	APC2	3'UTR	APC2	-0.01	0.002	1.81e-08	-0.006	0.003	0.0446	0.37	-0.009	0.001	5.35e-11	-0.009	0.002	4.64e-09	-0.01	0.002	7.99e-10
19	1473042	cg16613938	APC2	3'UTR	APC2	-0.017	0.003	1.15e-07	-0.011	0.006	0.07	0.71	-0.015	0.003	4.27e-09	-0.016	0.003	3.05e-08	-0.016	0.003	1.17e-08
19	1473179	cg23291200	APC2	3'UTR	APC2	-0.011	0.002	7.81e-08	-0.008	0.003	0.00392	0.62	-0.009	0.002	4.65e-09	-0.01	0.002	1.72e-09	-0.01	0.002	1.14e-09
19	1789618	cg17771569	ATP8B3	Body	ATP8B3	-0.011	0.004	0.00183	-0.011	0.004	0.0074	0.36	-0.012	0.003	3.92e-06	-0.011	0.003	3.98e-05	-0.012	0.003	1.81e-05
19	2555976	cg14907788	GNG7	5'UTR	GNG7	-0.005	0.001	0.000172	-0.005	0.003	0.104	0.73	-0.004	0.001	2.68e-05	-0.005	0.001	4.26e-05	-0.004	0.001	0.000151
19	2743448	cg01080560	SLC39A3		SLC39A3	-0.006	0.002	0.000674	-0.008	0.003	0.00454	0.82	-0.007	0.001	6.86e-07	-0.007	0.002	1.03e-05	-0.007	0.002	1.23e-05
19	6282970	cg18889393	MLLT1		MLLT1	-0.011	0.002	2.12e-06	-0.003	0.004	0.549	0.27	-0.01	0.002	4.47e-07	-0.009	0.002	9.37e-06	-0.009	0.002	4.39e-05
19	7699751	cg03489492	PCP2	TSS1500	PCP2	-0.009	0.002	0.000348	-0.009	0.003	0.000786	0.57	-0.01	0.002	2.26e-09	-0.009	0.002	9.4e-07	-0.009	0.002	6.2e-07
19	10151833	cg12272488	C3P1	TSS200	C3P1	-0.015	0.003	1.07e-06	-0.02	0.006	0.00204	0.57	-0.019	0.003	6.19e-13	-0.016	0.003	9.75e-09	-0.016	0.003	1.73e-09
19	10809044	cg19512604	QTRT1		QTRT1	-0.007	0.002	1.4e-05	-0.011	0.003	0.000556	0.78	-0.008	0.001	2e-08	-0.008	0.002	5.35e-08	-0.008	0.002	1.82e-07
19	11641309	cg19782731	ECSIT	TSS1500	ECSIT	-0.008	0.002	5.86e-06	-0.003	0.003	0.375	0.77	-0.006	0.001	2.8e-05	-0.006	0.002	1.16e-05	-0.006	0.001	1.19e-05
19	13941182	cg22153105	ZSWIM4	Body	ZSWIM4	-0.002	0	2.36e-05	0	0.003	0.888	0.93	-0.001	0.001	0.00188	-0.002	0.001	3.46e-05	-0.002	0.001	4.71e-05
19	15121333	cg12695707	CCDC105	TSS1500	CCDC105	-0.007	0.002	0.00254	-0.008	0.003	0.00434	0.45	-0.008	0.002	9.95e-06	-0.008	0.002	3.56e-05	-0.008	0.002	7.41e-06
19	19626525	cg07624705	NDUFA13	1stExon;5'UTR	NDUFA13	-0.008	0.002	0.000216	-0.008	0.003	0.00343	0.58	-0.007	0.002	4.06e-06	-0.008	0.002	2.43e-06	-0.008	0.002	1.94e-06
19	19626605	cg03233793	NDUFA13	1stExon;5'UTR	NDUFA13	-0.011	0.003	2.86e-05	-0.013	0.004	0.000871	0.59	-0.011	0.002	5.14e-08	-0.012	0.002	9.44e-08	-0.012	0.002	1.58e-08
19	36195268	cg22548353	ZBTB32		ZBTB32	-0.006	0.002	0.00107	-0.009	0.003	0.000784	0.37	-0.008	0.002	1.88e-08	-0.007	0.002	3.68e-06	-0.008	0.002	2.26e-06
19	36195363	cg24860092	ZBTB32		ZBTB32	-0.009	0.002	5.15e-05	-0.009	0.004	0.0178	0.35	-0.01	0.002	3.37e-08	-0.009	0.002	2.74e-06	-0.009	0.002	7.47e-06
19	36195835	cg15474831			ZBTB32	-0.007	0.002	1.07e-05	-0.002	0.002	0.492	0.73	-0.004	0.001	0.000154	-0.005	0.001	4e-05	-0.004	0.001	4.19e-05
19	37958707	cg08888354	ZNF570	TSS1500	ZNF570	-0.008	0.003	0.00583	-0.016	0.004	0.00021	0.58	-0.008	0.002	0.000133	-0.01	0.002	1.57e-05	-0.01	0.002	2.58e-05
19	40006625	cg21342437	SELV	1stExon	SELV	-0.001	0	5.39e-05	-0.002	0.003	0.415	0.09	-0.001	0	0.000435	-0.002	0	3.96e-05	-0.001	0	5.38e-05
19	40694183	cg09318731	MAP3K10		MAP3K10	-0.008	0.002	7.88e-05	-0.004	0.002	0.0449	0.7	-0.005	0.001	0.00025	-0.006	0.002	1.96e-05	-0.005	0.001	0.000155
19	45809725	cg27331471	CKM	3'UTR	CKM	-0.01	0.002	6.46e-05	-0.006	0.004	0.188	0.39	-0.01	0.002	8.02e-07	-0.009	0.002	3.71e-05	-0.009	0.002	1.62e-05
19	47759400	cg02596089	CCDC9	TSS1500	CCDC9	-0.011	0.003	0.000105	-0.015	0.004	3.03e-05	0.64	-0.013	0.002	5.55e-10	-0.012	0.002	1.98e-08	-0.012	0.002	3.78e-08
19	47759410	cg04415896	CCDC9	TSS1500	CCDC9	-0.01	0.002	0.000124	-0.012	0.004	0.00086	0.38	-0.011	0.002	5.24e-10	-0.01	0.002	4.31e-07	-0.01	0.002	3.01e-07
19	49562516	cg20756894	NTF4		NTF4	-0.006	0.002	0.00284	-0.01	0.003	0.000327	0.54	-0.007	0.002	1.25e-05	-0.007	0.002	6.16e-06	-0.007	0.002	2.1e-05
19	51400352	cg15030465	KLKP1	TSS1500	KLKP1	-0.015	0.003	7.5e-09	-0.018	0.004	4.98e-06	0.73	-0.016	0.002	9.04e-15	-0.016	0.002	2.16e-13	-0.015	0.002	5.36e-12
19	51415450	cg13793157	KLK4	TSS1500	KLK4	-0.009	0.002	0.000285	-0.009	0.005	0.0541	0.53	-0.007	0.002	0.000405	-0.009	0.002	4e-05	-0.008	0.002	5.75e-05
19	51415452	cg10078829	KLK4	TSS1500	KLK4	-0.007	0.002	0.000189	-0.007	0.003	0.0357	0.4	-0.006	0.002	0.000559	-0.007	0.002	1.84e-05	-0.007	0.002	9.85e-05
19	52452808	cg22584681	ZNF613		ZNF613	-0.006	0.002	0.00513	-0.008	0.002	0.000514	0.52	-0.007	0.002	1.53e-06	-0.007	0.002	1.13e-05	-0.007	0.002	9.67e-06
19	55692526	cg09581940	SYT5	TSS1500	SYT5	-0.007	0.002	0.000402	-0.011	0.003	0.000975	0.65	-0.008	0.002	3.28e-06	-0.008	0.002	2.08e-06	-0.008	0.002	2.2e-06
19	57633694	cg18313094	USP29	5'UTR	USP29	-0.015	0.004	2.54e-05	-0.03	0.007	1.24e-05	0.47	-0.022	0.003	1.76e-12	-0.018	0.003	7.96e-09	-0.019	0.003	1.78e-09
20	68170	cg08088390	DEFB125	TSS200	DEFB125	-0.009	0.003	0.000498	-0.013	0.004	0.00351	0.77	-0.013	0.002	6.68e-11	-0.01	0.002	7.81e-06	-0.01	0.002	2.58e-06
20	2648594	cg25829531	IDH3B		IDH3B	-0.01	0.003	5.43e-05	-0.013	0.005	0.00907	0.66	-0.012	0.002	1.32e-08	-0.011	0.002	1.67e-06	-0.011	0.002	1.48e-06
20	9491559	cg25294504	LAMP5		LAMP5	-0.009	0.003	0.00498	-0.016	0.005	0.00154	0.79	-0.012	0.002	7.42e-07	-0.011	0.003	4.81e-05	-0.009	0.003	0.000234
20	21070832	cg14830485			KIZ	-0.01	0.002	8.25e-06	-0.012	0.004	0.0029	0.21	-0.01	0.002	2.08e-09	-0.01	0.002	9.11e-08	-0.01	0.002	2.36e-08
20	22568116	cg11868728	FOXA2		FOXA2	-0.008	0.002	5.14e-07	-0.007	0.003	0.0168	0.85	-0.008	0.001	5e-09	-0.008	0.001	2.78e-08	-0.007	0.001	7.61e-08
20	29844549	cg10305299	DEFB115	TSS1500	DEFB115	-0.006	0.002	0.00119	-0.008	0.003	0.0108	0.85	-0.009	0.002	1.14e-08	-0.007	0.002	3.92e-05	-0.006	0.002	0.000189
20	29847402	cg25361651	DEFB115	Body	DEFB115	-0.012	0.003	6.89e-05	-0.008	0.006	0.172	0.46	-0.012	0.002	9.18e-07	-0.011	0.003	3.05e-05	-0.012	0.003	1.51e-05
20	29892486	cg13700506	DEFB116	Body	DEFB116	-0.017	0.003	2.88e-07	-0.027	0.005	4.65e-08	0.55	-0.021	0.002	1.03e-18	-0.02	0.003	3.31e-13	-0.02	0.003	2.33e-14
20	29896456	cg07900024	DEFB116	TSS200	DEFB116	-0.012	0.003	8.6e-07	-0.01	0.004	0.0161	0.77	-0.013	0.002	2.91e-10	-0.012	0.002	5.08e-08	-0.011	0.002	1.87e-07
20	29896479	cg11484348	DEFB116	TSS200	DEFB116	-0.007	0.003	0.00347	-0.011	0.004	0.0016	0.86	-0.011	0.002	7.83e-09	-0.009	0.002	2.52e-05	-0.009	0.002	2.3e-05
20	31781060	cg12161192	BPIFA4P	TSS1500	BPIFA4P	-0.01	0.002	5e-05	-0.009	0.005	0.0676	0.71	-0.012	0.002	5.24e-09	-0.01	0.002	8.75e-06	-0.009	0.002	2.01e-05
20	54824646	cg11188443	MC3R	1stExon	MC3R	-0.008	0.002	1.07e-05	-0.002	0.003	0.429	0.4	-0.006	0.001	5.45e-06	-0.006	0.001	4.09e-05	-0.006	0.001	9.15e-06
21	10991482	cg18453969	TPTE	TSS1500	TPTE	-0.004	0.001	0.00917	-0.008	0.002	0.000329	0.86	-0.004	0.001	5.51e-05	-0.005	0.001	3.72e-05	-0.004	0.001	0.00033
21	19614112	cg00955547	CHODL		CHODL	-0.006	0.002	0.000532	-0.011	0.003	0.00114	0.79	-0.008	0.002	1.25e-07	-0.007	0.002	4.93e-06	-0.007	0.001	6.2e-06
22	16193637	cg04105722	DUXAP10		DUXAP10	-0.005	0.001	7.27e-05	-0.006	0.002	0.00353	0.64	-0.005	0.001	1.13e-07	-0.005	0.001	9.05e-07	-0.005	0.001	2.85e-07
22	16868045	cg03389890			CCT8L2	-0.012	0.004	0.00166	-0.029	0.007	1.21e-05	0.33	-0.017	0.003	1.96e-08	-0.017	0.003	7.6e-07	-0.016	0.003	1.19e-06
22	30867673	cg18294257	SEC14L3	Body	SEC14L3	-0.007	0.002	0.000118	-0.008	0.003	0.00434	0.47	-0.007	0.001	1.63e-06	-0.007	0.002	1.71e-06	-0.007	0.002	1.07e-06
22	32057397	cg07658383	PISD		PISD	-0.007	0.002	0.00014	-0.006	0.003	0.0186	0.46	-0.007	0.001	4.48e-08	-0.007	0.002	8e-06	-0.007	0.001	6.16e-07
22	36960937	cg04933168	CACNG2	Body	CACNG2	0.01	0.003	0.000684	0.015	0.006	0.00787	0.71	0.011	0.003	1.81e-05	0.011	0.003	2.29e-05	0.012	0.003	1.51e-05
22	38244781	cg07059402	EIF3L	TSS1500	EIF3L	-0.016	0.004	0.000141	-0.022	0.008	0.00393	0.4	-0.02	0.004	4.99e-08	-0.018	0.004	2.22e-06	-0.017	0.004	4.14e-06
22	50616150	cg06357843	PANX2	Body	PANX2	-0.012	0.004	0.000744	-0.019	0.007	0.00889	0.81	-0.012	0.003	9.68e-05	-0.014	0.003	2.91e-05	-0.013	0.003	6.52e-05
* FDR significant findings from the meta-analysis adjusted for maternal age, education, maternal smoking during pregnancy, parity, and batch. Covariate adjusted cohort specific results are also presented. Results sorted by the chromosome and position of the CpG sites listed. Column headers: CHR: Chromosome; Mapped Gene: Gene symbol using the UCSC database and Snipper software, blank for Mapped Ge…
