# Supplementary material for: Maternal plasma folate impacts differential DNA methylation in an epigenome-wide meta-analysis of newborns
Source: Nat Commun. 2016 Feb 10;7:10577. doi: 10.1038/ncomms10577 (PMC4749955; doi:10.1038/ncomms10577)
Supplement: Supplementary Data 3 — Sensitivity analysis results for the FDR-significant CpGs from the main covariate-adjusted model [file ncomms10577-s4.xlsx]

## Sheet: results.AllModels.443FDRsigCpGs
Supplementary Data 3. Sensitivity analysis results for the FDR-significant CpGs from the main covariate-adjusted model
CHR	Position	CpG	Mapped Gene	Gene Group	Relation to UCSC CpG Island	NearestGene (10 Mb)	Main meta-analysis model adjusted for covariates (N=1,988)				Meta-analysis model adjusted for covariates and vitamin B12 (N=1,933)				Meta-analysis model adjusted for covariates and total vitamin D (N=1,664)				Meta-analysis model adjusted for covariates and SNPs rs1801131 and rs1801133 (N=1,880)
							Coef	SE	P	P_BH	Coef	SE	P	P_BH	Coef	SE	P	P_BH	Coef	SE	P	P_BH
10	124669393	cg05665581	FAM24A	TSS1500		FAM24A	-0.0173	0.0022	1.425e-15	3.33195e-10	-0.0155	0.0022	2.304e-12	1.93492e-07	-0.0169	0.0024	2.598e-12	2.72728e-07	-0.0166	0.0023	1.673e-13	1.75625e-08
14	20344920	cg05282518	OR4K2	1stExon		OR4K2	-0.0216	0.0027	1.587e-15	3.33195e-10	-0.0198	0.0028	6.916e-13	8.45269e-08	-0.0212	0.003	1.941e-12	2.72728e-07	-0.022	0.0028	2.702e-15	1.13458e-09
6	150254442	cg15971980				ULBP2	-0.0158	0.002	3.992e-15	5.58754e-10	-0.0146	0.002	3.961e-13	8.31622e-08	-0.0166	0.0022	1.181e-13	4.95908e-08	-0.0154	0.0021	9.196e-14	1.75625e-08
7	57483183	cg03867429			N_Shore	MIR3147	-0.0208	0.0027	1.314e-14	1.37939e-09	-0.0199	0.0027	3.875e-13	8.31622e-08	-0.0202	0.003	1.789e-11	1.25202e-06	-0.0205	0.0028	1.307e-13	1.75625e-08
19	51400352	cg15030465	KLKP1	TSS1500		KLKP1	-0.0157	0.0021	2.157e-13	1.81147e-08	-0.016	0.0022	8.052e-13	8.45269e-08	-0.0167	0.0024	2.074e-12	2.72728e-07	-0.0147	0.0023	6.771e-11	4.06168e-06
20	29892486	cg13700506	DEFB116	Body		DEFB116	-0.0197	0.0027	3.311e-13	2.31718e-08	-0.0186	0.0027	1.239e-11	8.67104e-07	-0.0204	0.003	1.704e-11	1.25202e-06	-0.0204	0.0028	3.376e-13	2.8352e-08
11	2067849	cg04394529				H19	-0.0178	0.0027	1.697e-11	1.01797e-06	-0.0176	0.0027	4.888e-11	2.93214e-06	-0.0172	0.003	8.272e-09	0.000267189	-0.0182	0.0028	3.857e-11	2.69929e-06
6	100067930	cg00426709			S_Shore	PRDM13	-0.0132	0.0021	1.195e-10	6.27233e-06	-0.0124	0.0021	4.943e-09	0.00018869	-0.0135	0.0023	2.337e-09	0.000112814	-0.0136	0.0021	9.14e-11	4.79741e-06
7	56551112	cg15730180			N_Shore	DKFZp434L192	-0.0111	0.0018	4.201e-10	1.94416e-05	-0.0096	0.0018	1.579e-07	0.00178239	-0.0111	0.002	1.522e-08	0.000426064	-0.0107	0.0019	1.055e-08	0.000246111
17	38957507	cg17900015	KRT28	TSS1500	S_Shelf	KRT28	-0.0131	0.0021	4.63e-10	1.94416e-05	-0.0122	0.0022	1.43e-08	0.000400309	-0.0132	0.0023	1.396e-08	0.000418705	-0.012	0.0022	5.331e-08	0.000895405
6	44252530	cg04579415	TCTE1	Body	N_Shore	TCTE1	-0.0081	0.0013	8.311e-10	3.17257e-05	-0.0078	0.0013	4.87e-09	0.00018869	-0.0086	0.0015	4.307e-09	0.000164412	-0.0078	0.0014	1.803e-08	0.000360518
14	20344394	cg26786795	OR4K2	TSS200		OR4K2	-0.0122	0.002	1.38e-09	4.82891e-05	-0.0112	0.0021	6.361e-08	0.00104266	-0.0113	0.0023	6.893e-07	0.00536001	-0.0115	0.0021	2.679e-08	0.000489098
11	74916485	cg08597735	SLCO2B1	3'UTR		SLCO2B1	-0.011	0.0018	1.563e-09	5.04855e-05	-0.0117	0.0019	5.333e-10	2.79919e-05	-0.0108	0.002	9.434e-08	0.0014271	-0.0113	0.0019	1.579e-09	6.6303e-05
19	1473179	cg23291200	APC2	3'UTR	Island	APC2	-0.0099	0.0016	1.717e-09	5.14983e-05	-0.0103	0.0017	2.012e-09	9.38721e-05	-0.0096	0.0018	1.292e-07	0.00167071	-0.0098	0.0017	1.196e-08	0.000264319
16	34293670	cg04683824			N_Shore	UBE2MP1	-0.0129	0.0022	2.31e-09	6.18048e-05	-0.0117	0.0022	1.411e-07	0.00174201	-0.0124	0.0025	5.006e-07	0.00447243	-0.0133	0.0022	2.207e-09	8.42482e-05
7	56551524	cg01743593			Island	DKFZp434L192	-0.0107	0.0018	2.355e-09	6.18048e-05	-0.009	0.0018	8.783e-07	0.00604594	-0.0105	0.0019	5.745e-08	0.00104885	-0.0108	0.0019	7.095e-09	0.00020061
7	126889015	cg18574254	GRM8	5'UTR	N_Shelf	GRM8	-0.0105	0.0018	3.265e-09	8.06465e-05	-0.0095	0.0018	1.088e-07	0.00147098	-0.0116	0.002	3.443e-09	0.000144573	-0.0104	0.0018	1.715e-08	0.000360069
17	21220360	cg19816642	MAP2K3		Island	MAP2K3	-0.02	0.0034	3.591e-09	8.3771e-05	-0.0182	0.0035	1.756e-07	0.00189065	-0.0231	0.0038	8.068e-10	4.83971e-05	-0.021	0.0035	1.547e-09	6.6303e-05
19	1472936	cg19870717	APC2	3'UTR	Island	APC2	-0.0092	0.0016	4.635e-09	9.83418e-05	-0.009	0.0016	1.595e-08	0.000418593	-0.0088	0.0017	2.795e-07	0.00293409	-0.0095	0.0016	7.178e-09	0.00020061
7	100894787	cg08342919	FIS1		N_Shore	FIS1	-0.0101	0.0017	4.684e-09	9.83418e-05	-0.0101	0.0017	7.005e-09	0.00024512	-0.0099	0.0019	3.185e-07	0.00311023	-0.0104	0.0018	9.585e-09	0.000236752
2	629022	cg03296200			Island	TMEM18	-0.0142	0.0024	5.042e-09	0.000100817	-0.0137	0.0025	3.692e-08	0.000775145	-0.0141	0.0027	1.057e-07	0.00147947	-0.014	0.0025	2.322e-08	0.000443191
2	86566099	cg26886277	REEP1	TSS1500	S_Shore	REEP1	-0.0122	0.0021	5.42e-09	0.000103449	-0.0118	0.0021	2.221e-08	0.000490847	-0.0116	0.0023	5.673e-07	0.00496275	-0.0113	0.0022	2.149e-07	0.00237467
12	34491142	cg06512316			Island	ALG10	-0.012	0.0021	6.581e-09	0.000120148	-0.0119	0.0021	1.704e-08	0.000420893	-0.0119	0.0022	6.018e-08	0.00105291	-0.0125	0.0022	7.089e-09	0.00020061
16	27801626	cg06882571	GSG1L	3'UTR		GSG1L	-0.0104	0.0018	7.017e-09	0.00012277	-0.01	0.0018	5.296e-08	0.000964207	-0.0111	0.002	4.015e-08	0.000871303	-0.0111	0.0019	4.058e-09	0.000141998
19	57633694	cg18313094	USP29	5'UTR	S_Shelf	USP29	-0.0184	0.0032	7.959e-09	0.000133681	-0.0168	0.0032	1.897e-07	0.0019914	-0.0181	0.0038	1.456e-06	0.00839235	-0.0182	0.0033	3.375e-08	0.000590491
12	34492938	cg01837362			N_Shore	ALG10	-0.0211	0.0037	8.522e-09	0.000137632	-0.0196	0.0037	1.546e-07	0.00178239	-0.0221	0.004	4.985e-08	0.000951467	-0.0196	0.0038	2.954e-07	0.00271569
19	10151833	cg12272488	C3P1	TSS200		C3P1	-0.0161	0.0028	9.745e-09	0.000151555	-0.0152	0.0028	9.2e-08	0.00136628	-0.0162	0.0033	8.744e-07	0.0060191	-0.0168	0.0029	7.644e-09	0.00020061
12	34491090	cg08821431			Island	ALG10	-0.0124	0.0022	1.018e-08	0.000152665	-0.0128	0.0023	1.393e-08	0.000400309	-0.0113	0.0023	1.334e-06	0.00800219	-0.0119	0.0023	1.232e-07	0.00162582
16	2032394	cg04496920	NOXO1	TSS1500	N_Shore	NOXO1	-0.0088	0.0015	1.367e-08	0.000197935	-0.0087	0.0016	4.921e-08	0.000958529	-0.009	0.0017	1.293e-07	0.00167071	-0.0086	0.0016	8.866e-08	0.0013296
19	47759400	cg02596089	CCDC9	TSS1500	N_Shore	CCDC9	-0.0122	0.0022	1.977e-08	0.000269281	-0.0121	0.0023	8.537e-08	0.00132768	-0.0123	0.0023	8.139e-08	0.00131446	-0.0122	0.0023	1.239e-07	0.00162582
11	67751269	cg19783404				UNC93B1	-0.0063	0.0011	1.988e-08	0.000269281	-0.0057	0.0011	5.441e-07	0.00436384	-0.0054	0.0012	1.117e-05	0.0307666	-0.0062	0.0012	2.404e-07	0.002501
12	34489827	cg13700315			Island	ALG10	-0.0088	0.0016	2.681e-08	0.000351802	-0.0093	0.0016	8.292e-09	0.000267835	-0.0084	0.0017	1.139e-06	0.00699233	-0.0092	0.0017	1.059e-07	0.00149906
20	22568116	cg11868728	FOXA2		S_Shore	FOXA2	-0.0078	0.0014	2.78e-08	0.000353738	-0.008	0.0014	2.214e-08	0.000490847	-0.0083	0.0016	9.856e-08	0.0014271	-0.0072	0.0014	4.618e-07	0.00365872
2	131058072	cg00885843				CCDC115	-0.0071	0.0013	3.024e-08	0.000366397	-0.0069	0.0013	1.4e-07	0.00174201	-0.0072	0.0014	1.841e-07	0.00214735	-0.0072	0.0013	8.615e-08	0.0013296
19	1473042	cg16613938	APC2	3'UTR	Island	APC2	-0.0156	0.0028	3.054e-08	0.000366397	-0.0156	0.0029	6.456e-08	0.00104266	-0.0154	0.0031	7.145e-07	0.00545495	-0.0152	0.0029	1.865e-07	0.00211655
17	78387382	cg26091183	LOC100294362	Body	N_Shore	LOC100294362	-0.007	0.0013	3.342e-08	0.000389812	-0.0063	0.0013	8.033e-07	0.00591771	-0.0066	0.0014	1.981e-06	0.0100221	-0.0066	0.0013	4.185e-07	0.00337943
14	52211579	cg16685608				FRMD6	-0.0124	0.0022	3.843e-08	0.000436134	-0.0116	0.0023	4.628e-07	0.00401224	-0.0122	0.0024	4.92e-07	0.00447243	-0.012	0.0023	1.694e-07	0.00209719
12	34500585	cg19457237			Island	ALG10	-0.0164	0.003	4.45e-08	0.000491731	-0.0158	0.0031	2.177e-07	0.00217651	-0.0184	0.0033	2.956e-08	0.000689577	-0.0155	0.0031	6.706e-07	0.00449492
20	29896456	cg07900024	DEFB116	TSS200		DEFB116	-0.0116	0.0021	5.079e-08	0.000546846	-0.0105	0.0022	2.668e-06	0.0114317	-0.0104	0.0024	1.215e-05	0.0312997	-0.0108	0.0022	8.501e-07	0.00502762
19	10809044	cg19512604	QTRT1		N_Shelf	QTRT1	-0.0082	0.0015	5.35e-08	0.000561623	-0.0083	0.0016	9.436e-08	0.00136628	-0.0084	0.0017	8.413e-07	0.00588777	-0.008	0.0016	2.505e-07	0.00250443
1	20988603	cg24876897	DDOST	TSS1500	S_Shore	DDOST	-0.0075	0.0014	7.147e-08	0.000731966	-0.0072	0.0014	4.899e-07	0.0040879	-0.0084	0.0015	2.771e-08	0.000684445	-0.0076	0.0015	1.798e-07	0.00209719
17	35285205	cg10612259				LHX1	-0.0112	0.0021	9.101e-08	0.000889124	-0.0114	0.0022	1.07e-07	0.00147098	-0.0118	0.0024	6.218e-07	0.00522194	-0.0109	0.0022	1.115e-06	0.00556251
20	21070832	cg14830485				KIZ	-0.0102	0.0019	9.105e-08	0.000889124	-0.0099	0.002	4.622e-07	0.00401224	-0.0099	0.0021	1.878e-06	0.00973558	-0.0098	0.0019	3.464e-07	0.00296847
19	19626605	cg03233793	NDUFA13	1stExon;5'UTR	Island	NDUFA13	-0.0117	0.0022	9.436e-08	0.000900505	-0.011	0.0022	8.379e-07	0.00596336	-0.0118	0.0024	1.149e-06	0.00699233	-0.0119	0.0023	2.332e-07	0.002501
8	43132451	cg04880091			Island	POTEA	-0.0209	0.0039	1.082e-07	0.00100964	-0.0198	0.004	8.634e-07	0.00604243	-0.0233	0.0043	6.798e-08	0.00114181	-0.0185	0.0041	7.078e-06	0.0190161
4	165878037	cg20697094	TRIM61	Body	Island	TRIM61	0.0052	0.001	1.16e-07	0.00101739	0.0055	0.001	5.022e-08	0.000958529	0.0051	0.0011	6.22e-06	0.021948	0.005	0.001	6.887e-07	0.00449492
11	2890419	cg03947814	KCNQ1DN	TSS1500	Island	KCNQ1DN	-0.0118	0.0022	1.161e-07	0.00101739	-0.0119	0.0022	1.121e-07	0.00147098	-0.0136	0.0025	4.15e-08	0.000871303	-0.0122	0.0023	7.878e-08	0.00127231
17	3100725	cg27594073	OR1A2	TSS200		OR1A2	-0.0124	0.0023	1.163e-07	0.00101739	-0.0116	0.0024	1.904e-06	0.00951785	-0.0131	0.0027	8.19e-07	0.00582885	-0.0123	0.0024	2.905e-07	0.00271569
11	58830424	cg09973514	LOC283194		Island	LOC283194	-0.0186	0.0035	1.407e-07	0.00119253	-0.0189	0.0036	1.613e-07	0.00178239	-0.0213	0.0039	4.598e-08	0.000919392	-0.0182	0.0036	5.443e-07	0.00408133
2	219920216	cg08756441	IHH	Body	Island	IHH	-0.0074	0.0014	1.42e-07	0.00119253	-0.0078	0.0014	5.511e-08	0.000964207	-0.0066	0.0016	2.842e-05	0.0509987	-0.007	0.0015	2.435e-06	0.00963819
11	61130361	cg24560288	TMEM138	Body	S_Shore	TMEM138	-0.0072	0.0014	1.449e-07	0.00119302	-0.0069	0.0014	5.508e-07	0.00436384	-0.0072	0.0015	1.127e-06	0.00699233	-0.0073	0.0014	1.789e-07	0.00209719
7	57484153	cg08444117			N_Shore	MIR3147	-0.0153	0.0029	1.606e-07	0.00125072	-0.014	0.003	2.369e-06	0.0105825	-0.0164	0.0032	4.208e-07	0.00401582	-0.015	0.003	5.818e-07	0.00421208
19	1453909	cg11775595	APC2	Body	N_Shore	APC2	-0.0147	0.0028	1.642e-07	0.00125072	-0.015	0.0029	2.022e-07	0.00207085	-0.0151	0.0032	1.811e-06	0.0095056	-0.0145	0.0029	5.768e-07	0.00421208
17	22016686	cg23163283			N_Shore	MTRNR2L1	-0.0115	0.0022	1.644e-07	0.00125072	-0.0101	0.0022	6.085e-06	0.0190233	-0.0118	0.0024	1.401e-06	0.00828573	-0.0109	0.0023	1.622e-06	0.00716933
2	124783698	cg13277493	CNTNAP5	Body	S_Shore	CNTNAP5	-0.0087	0.0017	1.663e-07	0.00125072	-0.0087	0.0017	3.895e-07	0.0035555	-0.0074	0.0019	7.894e-05	0.0931812	-0.0082	0.0017	2.131e-06	0.00876552
12	5021087	cg02793415	KCNA1	Body	Island	KCNA1	-0.0126	0.0024	1.668e-07	0.00125072	-0.0125	0.0024	2.587e-07	0.00246885	-0.0126	0.0026	1.6e-06	0.00884011	-0.0121	0.0025	1.189e-06	0.00567349
17	36006043	cg07760794	DDX52		S_Shelf	DDX52	-0.008	0.0015	1.736e-07	0.00127887	-0.0076	0.0016	1.511e-06	0.00845969	-0.0078	0.0017	3.717e-06	0.0149726	-0.0079	0.0016	9.014e-07	0.00503078
2	39470725	cg01583753			N_Shore	MAP4K3	0.0167	0.0032	1.879e-07	0.00136035	0.0151	0.0033	5.95e-06	0.0189403	0.0202	0.0034	2.418e-09	0.000112814	0.0169	0.0034	8.419e-07	0.00502762
17	74075100	cg03882612	ZACN	TSS200	S_Shore	ZACN	-0.0088	0.0017	1.97e-07	0.00140206	-0.0085	0.0017	1.151e-06	0.00721359	-0.0078	0.0019	4.618e-05	0.0671122	-0.0087	0.0018	8.699e-07	0.00503078
8	144790395	cg24063962	CCDC166	TSS200	Island	CCDC166	-0.0119	0.0023	2.12e-07	0.00148366	-0.0108	0.0023	3.055e-06	0.0123347	-0.0116	0.0025	4.78e-06	0.0180824	-0.0117	0.0024	1.074e-06	0.00543347
7	63641507	cg14116463			N_Shore	ZNF735	-0.0132	0.0026	2.328e-07	0.00160252	-0.0126	0.0026	9.136e-07	0.00608929	-0.0127	0.0028	7.401e-06	0.0244702	-0.0128	0.0026	9.345e-07	0.00503078
7	5552472	cg17903019	FBXL18	Body	N_Shore	FBXL18	-0.0106	0.002	2.429e-07	0.00164508	-0.0104	0.0021	1.048e-06	0.00677016	-0.0114	0.0022	1.752e-07	0.00210192	-0.0103	0.0021	1.577e-06	0.00704458
2	39470750	cg24062763			Island	MAP4K3	0.0161	0.0031	2.598e-07	0.00169591	0.0151	0.0032	2.843e-06	0.0117038	0.0195	0.0033	4.877e-09	0.000170656	0.0164	0.0033	6.958e-07	0.00449492
11	65685874	cg15777472	DRAP1	Body	N_Shore	DRAP1	-0.0114	0.0022	2.638e-07	0.00169591	-0.0099	0.0022	8.345e-06	0.0221779	-0.0109	0.0025	1.158e-05	0.0307666	-0.0115	0.0023	4.165e-07	0.00337943
11	62067691	cg16943635	SCGB1D4	TSS1500		SCGB1D4	-0.0129	0.0025	2.648e-07	0.00169591	-0.0119	0.0025	2.126e-06	0.0101445	-0.013	0.0029	5.509e-06	0.0200215	-0.0123	0.0026	1.508e-06	0.00703574
2	91668766	cg22132484			N_Shore	LOC654342	-0.0079	0.0015	2.679e-07	0.00169591	-0.007	0.0015	5.175e-06	0.0178115	-0.0073	0.0017	1.667e-05	0.0380425	-0.0076	0.0016	1.827e-06	0.00790893
9	140064863	cg06574229	LRRC26	TSS1500	Island	LRRC26	-0.0094	0.0018	2.706e-07	0.00169591	-0.0091	0.0019	1.315e-06	0.00758705	-0.0087	0.0021	2.861e-05	0.0511212	-0.0102	0.0019	1.071e-07	0.00149906
2	629016	cg09887415			Island	TMEM18	-0.012	0.0023	2.965e-07	0.00180973	-0.0116	0.0024	9.449e-07	0.0061995	-0.0103	0.0025	4.159e-05	0.0634708	-0.012	0.0024	1.021e-06	0.00527954
12	132192278	cg09439915	SFSWAP		N_Shelf	SFSWAP	-0.0126	0.0025	3.039e-07	0.00180973	-0.0122	0.0025	1.22e-06	0.00743049	-0.0137	0.0026	1.745e-07	0.00210192	-0.0129	0.0025	2.975e-07	0.00271569
12	34490115	cg17024593			Island	ALG10	-0.0105	0.002	3.055e-07	0.00180973	-0.01	0.0021	1.298e-06	0.00758705	-0.0124	0.0023	1.313e-07	0.00167071	-0.01	0.0021	1.467e-06	0.00692136
1	30240119	cg03254146				PTPRU	-0.0125	0.0025	3.06e-07	0.00180973	-0.0124	0.0025	7.548e-07	0.00565972	-0.0118	0.0028	2.181e-05	0.0444247	-0.0128	0.0025	3.587e-07	0.0030124
7	30807869	cg13398368	FAM188B		N_Shelf	FAM188B	-0.006	0.0012	3.2e-07	0.00186624	-0.0051	0.0012	1.724e-05	0.0327564	-0.0062	0.0013	1.098e-06	0.00699233	-0.006	0.0012	1.028e-06	0.00527954
15	89900741	cg15850918			N_Shore	MIR9-3	-0.0077	0.0015	3.454e-07	0.00198678	-0.0072	0.0016	5.104e-06	0.0178115	-0.0083	0.0016	2.916e-07	0.00298645	-0.0068	0.0016	2.37e-05	0.0380309
1	246728727	cg14460735	CNST	Body	N_Shore	CNST	-0.0107	0.0021	3.888e-07	0.0022062	-0.0097	0.0021	5.603e-06	0.0185849	-0.0086	0.0023	0.0002328	0.163742	-0.0103	0.0022	2.601e-06	0.0100199
19	47759410	cg04415896	CCDC9	TSS1500	N_Shore	CCDC9	-0.0103	0.002	4.307e-07	0.00241137	-0.0098	0.0021	1.799e-06	0.00951785	-0.0108	0.0022	1.04e-06	0.00682346	-0.0106	0.0021	8.07e-07	0.00491837
12	34503503	cg27108629			Island	ALG10	-0.012	0.0024	4.492e-07	0.00241235	-0.0113	0.0024	3.215e-06	0.0127358	-0.0131	0.0026	5.826e-07	0.00499258	-0.0116	0.0025	2.099e-06	0.00876552
6	166722248	cg01243879	PRR18	TSS1500	Island	PRR18	-0.0084	0.0017	4.506e-07	0.00241235	-0.0089	0.0017	1.452e-07	0.00174201	-0.0082	0.0019	1.359e-05	0.0329856	-0.0086	0.0017	6.488e-07	0.00449492
8	27946619	cg22414525	ELP3		N_Shelf	ELP3	-0.0105	0.0021	4.537e-07	0.00241235	-0.0094	0.0021	1.114e-05	0.0255614	-0.0076	0.0023	0.001201	0.360992	-0.0102	0.0021	2.121e-06	0.00876552
16	34264585	cg01447536				UBE2MP1	-0.0088	0.0017	4.539e-07	0.00241235	-0.0088	0.0017	4.682e-07	0.00401224	-0.0091	0.002	3.744e-06	0.0149726	-0.0091	0.0018	3.262e-07	0.0028536
16	1878010	cg06757399	FAHD1	1stExon;5'UTR	S_Shore	FAHD1	-0.0126	0.0025	4.596e-07	0.00241235	-0.0126	0.0025	6.032e-07	0.00460521	-0.0119	0.0028	1.781e-05	0.0386528	-0.0134	0.0026	1.792e-07	0.00209719
10	129949004	cg17401780			Island	MKI67	-0.0073	0.0015	4.754e-07	0.00246157	-0.0071	0.0015	1.252e-06	0.0075103	-0.0072	0.0016	9.343e-06	0.0290605	-0.007	0.0015	2.542e-06	0.00988332
8	43131260	cg19035254			Island	POTEA	-0.0107	0.0021	4.807e-07	0.00246157	-0.01	0.0022	4.507e-06	0.0164566	-0.013	0.0023	2.375e-08	0.000623296	-0.0101	0.0022	5.417e-06	0.0160185
8	43136327	cg10704673			S_Shelf	POTEA	-0.0079	0.0016	4.884e-07	0.00247086	-0.0071	0.0016	7.855e-06	0.0212797	-0.0084	0.0017	9.368e-07	0.00634463	-0.0075	0.0017	5.684e-06	0.0164603
2	91848218	cg24829460	LOC654342	TSS1500		LOC654342	-0.0098	0.002	5.454e-07	0.00271407	-0.0086	0.002	1.144e-05	0.025849	-0.0102	0.0022	2.856e-06	0.0130353	-0.0103	0.002	2.442e-07	0.002501
11	8290939	cg01434559	LMO1		S_Shore	LMO1	-0.0087	0.0017	5.494e-07	0.00271407	-0.0084	0.0018	2.17e-06	0.0102381	-0.0096	0.0019	2.682e-07	0.00288765	-0.0094	0.0018	2.662e-07	0.0025995
19	1456337	cg27150178	APC2	Body	Island	APC2	-0.0088	0.0018	5.811e-07	0.00283729	-0.0085	0.0018	2.001e-06	0.00977012	-0.0097	0.002	2.057e-06	0.0102827	-0.0091	0.0018	6.745e-07	0.00449492
11	58830191	cg18852692	LOC283194		Island	LOC283194	-0.0156	0.0031	6.046e-07	0.0029181	-0.0159	0.0032	5.75e-07	0.00447121	-0.018	0.0035	2.294e-07	0.0025349	-0.0151	0.0033	4.107e-06	0.0133304
3	123708030	cg02692893	ROPN1	5'UTR	N_Shelf	ROPN1	-0.0105	0.0021	6.198e-07	0.00292487	-0.0101	0.0021	2.417e-06	0.0106833	-0.0114	0.0024	1.459e-06	0.00839235	-0.0099	0.0022	5.987e-06	0.0169202
4	50006	cg22448874	ZNF718		N_Shelf	ZNF718	-0.0082	0.0016	6.233e-07	0.00292487	-0.0086	0.0017	2.75e-07	0.00256609	-0.0089	0.0018	4.32e-07	0.00403109	-0.0075	0.0017	8.972e-06	0.0220315
17	35423942	cg01689404				AATF	-0.0116	0.0023	6.269e-07	0.00292487	-0.0112	0.0024	2.234e-06	0.010242	-0.0121	0.0026	3.515e-06	0.0144521	-0.0119	0.0024	8.082e-07	0.00491837
17	43860355	cg08929103	CRHR1	TSS1500	N_Shore	CRHR1	-0.0067	0.0014	6.396e-07	0.00295133	-0.0072	0.0014	2.331e-07	0.00227628	-0.0072	0.0015	1.695e-06	0.00907314	-0.0063	0.0014	6.087e-06	0.0169481
8	80522577	cg00397910	STMN2	TSS1500	N_Shore	STMN2	-0.0084	0.0017	6.613e-07	0.0030183	-0.0084	0.0018	1.574e-06	0.00868167	-0.0073	0.0018	6.129e-05	0.0802644	-0.0083	0.0017	1.922e-06	0.0081521
7	126698829	cg15908975	GRM8	Body		GRM8	-0.012	0.0024	6.757e-07	0.00305086	-0.0102	0.0024	2.622e-05	0.0421836	-0.0102	0.0027	0.0001481	0.132034	-0.0121	0.0025	7.718e-07	0.00483705
12	34496342	cg15865243			Island	ALG10	-0.0121	0.0024	7.021e-07	0.00313633	-0.0124	0.0025	4.965e-07	0.0040879	-0.0124	0.0028	6.728e-06	0.0227832	-0.0122	0.0025	1.031e-06	0.00527954
12	34517887	cg25179334				ALG10	-0.0085	0.0017	7.172e-07	0.00317006	-0.0081	0.0018	4.041e-06	0.0152868	-0.0094	0.0019	7.803e-07	0.00574828	-0.0083	0.0018	4.314e-06	0.013828
12	34501300	cg26248646			S_Shore	ALG10	-0.0095	0.0019	7.313e-07	0.00319871	-0.0086	0.002	1.234e-05	0.027416	-0.0092	0.0021	1.687e-05	0.0382908	-0.0089	0.002	7.539e-06	0.0196625
22	16868045	cg03389890			Island	CCT8L2	-0.0168	0.0034	7.598e-07	0.00328911	-0.0161	0.0035	3.209e-06	0.0127358	-0.0175	0.0037	2.929e-06	0.0132247	-0.016	0.0035	4.762e-06	0.0151484
14	106410628	cg00947478				KIAA0125	-0.0103	0.0021	7.809e-07	0.00332361	-0.0098	0.0021	3.512e-06	0.0135294	-0.0103	0.0023	6.969e-06	0.0234105	-0.0105	0.0022	1.179e-06	0.00567349
4	3749615	cg05639690			S_Shore	ADRA2C	-0.0087	0.0018	7.836e-07	0.00332361	-0.0087	0.0018	1.592e-06	0.00868167	-0.0081	0.0019	2.84e-05	0.0509987	-0.0091	0.0018	8.765e-07	0.00503078
5	54281271	cg06837426	ESM1	1stExon		ESM1	-0.0094	0.0019	8.198e-07	0.00344238	-0.0096	0.002	9.042e-07	0.00608929	-0.0088	0.0021	2.666e-05	0.0490994	-0.0091	0.002	3.933e-06	0.0133184
12	34532098	cg18920494				ALG10	-0.0098	0.002	8.676e-07	0.00360703	-0.0093	0.002	5.126e-06	0.0178115	-0.0105	0.0023	3.064e-06	0.0135475	-0.0101	0.0021	9.225e-07	0.00503078
15	83331586	cg18253757	AP3B2	Body		AP3B2	-0.0098	0.002	9.014e-07	0.00368783	-0.0097	0.002	1.319e-06	0.00758705	-0.0102	0.0022	2.18e-06	0.0105218	-0.0096	0.0021	3.108e-06	0.0116524
22	16193637	cg04105722	DUXAP10		S_Shore	DUXAP10	-0.0052	0.0011	9.046e-07	0.00368783	-0.0052	0.0011	2.066e-06	0.00997154	-0.0051	0.0012	1.163e-05	0.0307666	-0.005	0.0011	3.913e-06	0.0133184
1	71512100	cg06937997	PTGER3	Body	N_Shore	PTGER3	-0.0052	0.0011	9.23e-07	0.00372666	-0.0052	0.0011	2.244e-06	0.010242	-0.0046	0.0012	0.0001049	0.1087	-0.0056	0.0011	4.706e-07	0.00365939
19	7699751	cg03489492	PCP2	TSS1500	N_Shore	PCP2	-0.0089	0.0018	9.395e-07	0.00375715	-0.0092	0.0019	1.143e-06	0.00721359	-0.0097	0.002	6.492e-07	0.00534514	-0.0092	0.0019	1.548e-06	0.00704458
16	31830668	cg26613361			Island	ZNF267	-0.0149	0.0031	1.098e-06	0.00434958	-0.0134	0.0031	1.417e-05	0.0295596	-0.0153	0.0035	1.029e-05	0.0302155	-0.0154	0.0032	1.571e-06	0.00704458
7	63361127	cg03124146			Island	ZNF727	-0.0177	0.0036	1.132e-06	0.00444236	-0.0148	0.0037	5.952e-05	0.0650853	-0.0167	0.004	2.641e-05	0.0490567	-0.018	0.0038	2.155e-06	0.00876552
7	56242407	cg10895875			Island	PSPH	-0.0157	0.0032	1.189e-06	0.00459199	-0.0134	0.0033	4.827e-05	0.0594806	-0.0149	0.0036	3.085e-05	0.053821	-0.0142	0.0034	3.355e-05	0.0464944
1	111510137	cg02291011	LRIF1		S_Shelf	LRIF1	-0.0085	0.0017	1.192e-06	0.00459199	-0.0082	0.0018	5.855e-06	0.0189403	-0.009	0.0019	3.491e-06	0.0144521	-0.0078	0.0018	2.182e-05	0.0372452
7	56855195	cg01193368			Island	MIR4283-1	-0.0161	0.0033	1.273e-06	0.00485945	-0.0147	0.0034	1.512e-05	0.0303778	-0.0161	0.0037	1.323e-05	0.0326347	-0.0151	0.0035	1.247e-05	0.026729
17	25485386	cg06490169				WSB1	-0.0069	0.0014	1.295e-06	0.00486265	-0.0067	0.0014	2.944e-06	0.0120019	-0.0058	0.0016	0.0002497	0.169936	-0.0071	0.0014	9.314e-07	0.00503078
2	39470743	cg09834706			Island	MAP4K3	0.016	0.0033	1.297e-06	0.00486265	0.0145	0.0034	1.959e-05	0.035765	0.0194	0.0036	9.644e-08	0.0014271	0.0161	0.0034	2.93e-06	0.011084
10	124515334	cg10038490	DMBT1P1	TSS1500		DMBT1P1	-0.0064	0.0013	1.368e-06	0.00508345	-0.0062	0.0014	4.429e-06	0.0163137	-0.006	0.0015	4.619e-05	0.0671122	-0.0056	0.0014	6.447e-05	0.0684784
7	56552034	cg06208665			S_Shore	DKFZp434L192	-0.0083	0.0017	1.39e-06	0.00511989	-0.0075	0.0017	1.395e-05	0.0293514	-0.0085	0.0019	1.077e-05	0.0303171	-0.0076	0.0017	1.305e-05	0.0274505
7	44643793	cg04674755	OGDH		N_Shelf	OGDH	-0.0107	0.0022	1.406e-06	0.0051338	-0.0105	0.0023	3.724e-06	0.0142157	-0.0109	0.0025	1.055e-05	0.0303171	-0.0104	0.0023	8.848e-06	0.0220315
11	2139449	cg14553377				INS-IGF2	-0.008	0.0017	1.435e-06	0.00519451	-0.0069	0.0017	4.032e-05	0.0547502	-0.0075	0.0018	3.804e-05	0.0605522	-0.0081	0.0017	3.25e-06	0.011971
15	53093405	cg25620430			N_Shelf	ONECUT1	-0.0065	0.0013	1.465e-06	0.00525778	-0.0062	0.0013	4.227e-06	0.0158477	-0.0052	0.0015	0.0004989	0.2386	-0.0067	0.0013	7.243e-07	0.00460814
17	71744435	cg09916663	LINC00469			LINC00469	-0.0072	0.0015	1.505e-06	0.00535557	-0.007	0.0015	6.116e-06	0.0190233	-0.0065	0.0017	9.42e-05	0.101946	-0.0067	0.0016	2.08e-05	0.0363918
3	49237500	cg16083429	CCDC36	5'UTR	S_Shore	CCDC36	-0.0115	0.0024	1.613e-06	0.00566522	-0.0119	0.0024	1.221e-06	0.00743049	-0.0099	0.0027	0.0002309	0.163093	-0.0102	0.0025	4.427e-05	0.0557568
1	17475656	cg00924685			N_Shore	PADI2	-0.008	0.0017	1.619e-06	0.00566522	-0.0077	0.0017	7.491e-06	0.0206941	-0.0069	0.0018	0.0001646	0.138788	-0.0086	0.0017	6.195e-07	0.004409
20	2648594	cg25829531	IDH3B		S_Shelf	IDH3B	-0.0109	0.0023	1.672e-06	0.00580232	-0.0108	0.0023	3.369e-06	0.0130987	-0.0113	0.0026	1.748e-05	0.0384257	-0.0103	0.0023	8.867e-06	0.0220315
22	30867673	cg18294257	SEC14L3	Body		SEC14L3	-0.0072	0.0015	1.707e-06	0.00587523	-0.0069	0.0015	5.367e-06	0.0181744	-0.0074	0.0016	5.531e-06	0.0200215	-0.0071	0.0015	4.032e-06	0.0133304
12	4141051	cg14043509			Island	PARP11	-0.0081	0.0017	1.734e-06	0.00591964	-0.0081	0.0018	4.294e-06	0.0159564	-0.0078	0.0018	2.23e-05	0.0447169	-0.009	0.0018	4.948e-07	0.00377762
14	89493162	cg23538773			Island	FOXN3	-0.0083	0.0017	1.816e-06	0.00614958	-0.0073	0.0018	3.249e-05	0.0472357	-0.0082	0.0019	1.795e-05	0.0386528	-0.0076	0.0018	2.126e-05	0.0367245
17	22191979	cg22664962			Island	MTRNR2L1	-0.012	0.0025	1.847e-06	0.00620452	-0.0124	0.0026	1.811e-06	0.00951785	-0.0104	0.0029	0.0003049	0.186651	-0.012	0.0026	5.14e-06	0.0158164
19	1242323	cg07294734	ATP5D	Body	Island	ATP5D	-0.0072	0.0015	2.029e-06	0.0067618	-0.007	0.0016	9.461e-06	0.0233689	-0.0069	0.0017	3.667e-05	0.0594514	-0.008	0.0016	3.101e-07	0.00277048
19	55692526	cg09581940	SYT5	TSS1500	S_Shore	SYT5	-0.0084	0.0018	2.083e-06	0.00683566	-0.0084	0.0018	4.622e-06	0.016588	-0.0092	0.0019	9.782e-07	0.00651986	-0.0078	0.0018	2.105e-05	0.0366763
2	219841474	cg00869158	LINC00608	Body		LINC00608	-0.0087	0.0018	2.089e-06	0.00683566	-0.0089	0.0019	1.968e-06	0.00972204	-0.008	0.002	8.994e-05	0.0988645	-0.0077	0.0019	3.295e-05	0.045828
12	34546027	cg19757552				ALG10	-0.0073	0.0015	2.1e-06	0.00683566	-0.0075	0.0016	2.811e-06	0.0117038	-0.0074	0.0017	1.82e-05	0.0389912	-0.0069	0.0016	2.377e-05	0.0380309
12	34488920	cg02703627			Island	ALG10	-0.0117	0.0025	2.197e-06	0.00705568	-0.011	0.0025	1.163e-05	0.0261149	-0.0116	0.0027	1.74e-05	0.0384257	-0.0105	0.0026	5.692e-05	0.0632301
22	38244781	cg07059402	EIF3L	TSS1500	N_Shore	EIF3L	-0.0178	0.0038	2.215e-06	0.00705568	-0.0176	0.0039	5.543e-06	0.0185849	-0.0215	0.0043	7.496e-07	0.00562073	-0.0176	0.0039	7.218e-06	0.0190322
8	3141844	cg08642111	CSMD1	Body		CSMD1	-0.0113	0.0024	2.218e-06	0.00705568	-0.0103	0.0024	1.676e-05	0.0321352	-0.009	0.0026	0.0006222	0.263372	-0.012	0.0024	9.15e-07	0.00503078
16	3245099	cg02797144	TRR-CCT5-1		S_Shore	TRR-CCT5-1	-0.0073	0.0015	2.328e-06	0.00732812	-0.0069	0.0016	1.422e-05	0.0295596	-0.0067	0.0017	9.848e-05	0.104774	-0.007	0.0016	8.164e-06	0.0209031
8	144788492	cg16530595	CCDC166		Island	CCDC166	-0.0166	0.0035	2.345e-06	0.00732812	-0.017	0.0036	1.887e-06	0.00951785	-0.0152	0.0039	0.0001106	0.112685	-0.0155	0.0036	1.539e-05	0.0303396
13	42028600	cg14496523	RGCC		N_Shelf	RGCC	-0.0055	0.0012	2.356e-06	0.00732812	-0.0051	0.0012	1.663e-05	0.0320322	-0.006	0.0013	3.18e-06	0.0138309	-0.005	0.0012	4.107e-05	0.0532052
19	19626525	cg07624705	NDUFA13	1stExon;5'UTR	Island	NDUFA13	-0.0079	0.0017	2.43e-06	0.00750271	-0.0077	0.0017	5.954e-06	0.0189403	-0.0075	0.0018	4.563e-05	0.0669939	-0.0083	0.0018	2.456e-06	0.00963819
2	218466469	cg00792015	DIRC3	Body		DIRC3	-0.0092	0.0019	2.489e-06	0.00762878	-0.0085	0.002	2.41e-05	0.0404956	-0.0091	0.0022	2.965e-05	0.052755	-0.0092	0.002	6.473e-06	0.0176496
12	34531722	cg21268144				ALG10	-0.0092	0.002	2.56e-06	0.00778954	-0.0089	0.002	8.146e-06	0.0217869	-0.0079	0.0022	0.0002797	0.179036	-0.0084	0.002	3.771e-05	0.0505898
3	44754587	cg14768256	ZNF502	5'UTR	S_Shore	ZNF502	-0.0138	0.0029	2.608e-06	0.00787851	-0.0134	0.003	6.573e-06	0.0196498	-0.0157	0.0033	1.683e-06	0.00907314	-0.0141	0.003	3.592e-06	0.0128914
6	29013336	cg25133685	OR2W1	TSS1500		OR2W1	-0.0152	0.0032	2.67e-06	0.00800819	-0.0129	0.0033	0.0001164	0.093455	-0.0137	0.0036	0.0001232	0.119199	-0.0148	0.0034	1.35e-05	0.0277878
19	36195363	cg24860092	ZBTB32		Island	ZBTB32	-0.0091	0.0019	2.737e-06	0.00812309	-0.009	0.002	6.015e-06	0.0189904	-0.0078	0.0022	0.0002728	0.177034	-0.0092	0.002	4.022e-06	0.0133304
16	23568302	cg02778609	EARS2	Body	N_Shore	EARS2	-0.0116	0.0025	2.747e-06	0.00812309	-0.0108	0.0025	1.463e-05	0.0298214	-0.0116	0.0027	1.658e-05	0.0380425	-0.0106	0.0025	3.129e-05	0.0444163
16	34586837	cg05423392			Island	LINC01566	-0.0103	0.0022	2.801e-06	0.00822485	-0.0097	0.0022	1.5e-05	0.0302816	-0.0074	0.0025	0.002624	0.499824	-0.0106	0.0022	2.413e-06	0.00963819
16	34810199	cg01611817			S_Shore	LOC100130700	-0.0092	0.002	2.857e-06	0.00830833	-0.0091	0.0021	1.003e-05	0.0240666	-0.0083	0.0021	8.812e-05	0.0984097	-0.0096	0.0021	3.678e-06	0.0129782
1	30240265	cg27302994				PTPRU	-0.0132	0.0028	2.869e-06	0.00830833	-0.013	0.0029	6.711e-06	0.0197062	-0.0134	0.0031	1.867e-05	0.0397001	-0.0136	0.0029	3.142e-06	0.0116756
3	99345675	cg24757159	MIR548G	Body		MIR548G	-0.0089	0.0019	2.923e-06	0.00836097	-0.0076	0.0019	7.129e-05	0.0721832	-0.0097	0.0021	3.265e-06	0.0139897	-0.0082	0.002	3.947e-05	0.0517927
16	739598	cg09852871	WDR24	1stExon	N_Shore	WDR24	-0.0074	0.0016	2.927e-06	0.00836097	-0.0073	0.0017	9.062e-06	0.0233689	-0.0077	0.0018	1.165e-05	0.0307666	-0.0071	0.0017	2.002e-05	0.0356385
15	25434475	cg08042710	SNORD115-11	TSS200		SNORD115-11	-0.0076	0.0016	2.948e-06	0.00836405	-0.0074	0.0016	7.413e-06	0.0206143	-0.0077	0.0018	2.466e-05	0.0468546	-0.0069	0.0017	4.215e-05	0.0541254
12	28116451	cg20905088	PTHLH	Body		PTHLH	-0.0085	0.0018	2.996e-06	0.00842049	-0.0082	0.0018	8.736e-06	0.0227844	-0.0091	0.002	4.945e-06	0.0183755	-0.0077	0.0019	3.416e-05	0.0471089
8	144790992	cg22932482	CCDC166	TSS1500	Island	CCDC166	-0.0101	0.0022	3.008e-06	0.00842049	-0.01	0.0022	5.355e-06	0.0181744	-0.0091	0.0025	0.0002327	0.163742	-0.0096	0.0023	2.382e-05	0.0380309
4	9783059	cg09520393	DRD5	TSS200	Island	DRD5	-0.0059	0.0013	3.03e-06	0.00842591	-0.0053	0.0013	2.697e-05	0.0430602	-0.0056	0.0014	0.0001207	0.118141	-0.0062	0.0013	1.53e-06	0.00704458
11	66191641	cg23667955	NPAS4	Body	S_Shelf	NPAS4	-0.0073	0.0016	3.138e-06	0.00862315	-0.0074	0.0016	4.791e-06	0.0170489	-0.0079	0.0017	5.276e-06	0.0194335	-0.0075	0.0017	7.252e-06	0.0190322
6	10660390	cg07472579				C6orf52	0.0109	0.0023	3.142e-06	0.00862315	0.0098	0.0023	3.182e-05	0.0470471	0.0112	0.0026	2.123e-05	0.0434858	0.011	0.0024	6.229e-06	0.0170953
11	2891495	cg10503232	KCNQ1DN	Body	S_Shore	KCNQ1DN	-0.0103	0.0022	3.248e-06	0.00885618	-0.0109	0.0023	1.871e-06	0.00951785	-0.0117	0.0025	1.933e-06	0.00989849	-0.0108	0.0023	3.323e-06	0.0121334
7	56673049	cg17082225				DKFZp434L192	-0.0102	0.0022	3.355e-06	0.00908891	-0.0101	0.0022	6.411e-06	0.0196497	-0.0102	0.0024	3.042e-05	0.0536702	-0.0105	0.0023	4.899e-06	0.0153986
15	27772640	cg02576753	GABRG3	Body		GABRG3	-0.007	0.0015	3.392e-06	0.00913024	-0.0062	0.0015	4.155e-05	0.0553875	-0.0086	0.0016	1.965e-07	0.00223004	-0.0073	0.0015	2.701e-06	0.0103106
1	6303279	cg00769305	HES3	TSS1500	N_Shore	HES3	-0.0075	0.0016	3.519e-06	0.00936282	-0.0071	0.0016	1.705e-05	0.0325426	-0.0069	0.0018	0.0001097	0.112077	-0.0079	0.0017	1.718e-06	0.00751455
17	26708226	cg00075507	SARM1	Body	Island	SARM1	-0.0062	0.0013	3.523e-06	0.00936282	-0.0065	0.0014	1.895e-06	0.00951785	-0.0057	0.0014	7.523e-05	0.0911674	-0.007	0.0014	6.58e-07	0.00449492
11	124742958	cg12980201	ROBO3	Body	N_Shelf	ROBO3	-0.0086	0.0019	3.559e-06	0.00939901	-0.0091	0.0019	1.853e-06	0.00951785	-0.0095	0.0021	3.976e-06	0.0156032	-0.0078	0.0019	4.058e-05	0.0529185
3	139655800	cg21644130	CLSTN2	Body	S_Shore	CLSTN2	-0.0077	0.0017	3.605e-06	0.00943506	-0.0071	0.0017	2.431e-05	0.0406689	-0.0079	0.0018	1.733e-05	0.0384257	-0.0079	0.0017	5.365e-06	0.0159772
12	110840579	cg10508778	ANAPC7	Body	N_Shore	ANAPC7	-0.0103	0.0022	3.631e-06	0.00943506	-0.0096	0.0023	2.375e-05	0.0404956	-0.0111	0.0025	1.091e-05	0.0303388	-0.0106	0.0023	5.168e-06	0.0158164
2	39471028	cg12302982			Island	MAP4K3	0.0138	0.003	3.674e-06	0.00943506	0.0129	0.0031	2.666e-05	0.0427277	0.0155	0.0032	1.707e-06	0.00907314	0.0139	0.0031	9.482e-06	0.0221946
19	36195268	cg22548353	ZBTB32		Island	ZBTB32	-0.0074	0.0016	3.675e-06	0.00943506	-0.0063	0.0016	0.0001413	0.104092	-0.0066	0.0017	0.0001536	0.13465	-0.0071	0.0016	1.292e-05	0.0273999
8	132051228	cg03551401	ADCY8	Body	N_Shore	ADCY8	-0.013	0.0028	3.685e-06	0.00943506	-0.0118	0.0028	2.454e-05	0.0407291	-0.0126	0.003	3.178e-05	0.0542463	-0.0124	0.0029	1.811e-05	0.0334999
4	78156196	cg00301879	CCNG2			CCNG2	-0.0088	0.0019	3.746e-06	0.00953312	-0.0082	0.0019	2.119e-05	0.0377025	-0.0074	0.0021	0.0005039	0.239275	-0.0084	0.002	2.129e-05	0.0367245
1	2705733	cg12085977	TTC34		N_Shore	TTC34	-0.0136	0.003	3.809e-06	0.00963505	-0.0128	0.003	1.816e-05	0.033891	-0.0161	0.0032	6.64e-07	0.00536001	-0.0137	0.0031	9.896e-06	0.0225319
16	2867434	cg22730830	PRSS21	Body	Island	PRSS21	0.0133	0.0029	3.986e-06	0.0100224	0.0122	0.003	4.26e-05	0.0558999	0.0142	0.0033	1.352e-05	0.0329856	0.0138	0.003	3.676e-06	0.0129782
16	3068707	cg20035459	CLDN6	TSS1500	N_Shore	CLDN6	-0.0104	0.0023	4.085e-06	0.0100998	-0.0097	0.0023	3.281e-05	0.0472357	-0.012	0.0025	2.128e-06	0.0103902	-0.0105	0.0023	6.135e-06	0.0169481
7	5552460	cg01940713	FBXL18	Body	N_Shore	FBXL18	-0.007	0.0015	4.087e-06	0.0100998	-0.0074	0.0016	2.629e-06	0.0113807	-0.0074	0.0016	6.438e-06	0.0223417	-0.007	0.0016	9.388e-06	0.0221946
8	144789164	cg05003908	CCDC166	Body	Island	CCDC166	-0.011	0.0024	4.091e-06	0.0100998	-0.0111	0.0025	5.621e-06	0.0185849	-0.0085	0.0026	0.001261	0.372101	-0.0111	0.0025	9.387e-06	0.0221946
15	25322128	cg01620672	SNRPN	TSS200		SNRPN	-0.0062	0.0013	4.113e-06	0.0100998	-0.0059	0.0014	2.045e-05	0.0371734	-0.0057	0.0015	0.0001995	0.153427	-0.0064	0.0014	3.914e-06	0.0133184
13	20711574	cg16755348	GJA3		S_Shore	GJA3	-0.01	0.0022	4.279e-06	0.0104464	-0.01	0.0022	6.577e-06	0.0196498	-0.0082	0.0024	0.0005371	0.244876	-0.0109	0.0022	1.177e-06	0.00567349
10	91296311	cg14920044	SLC16A12	TSS1500	S_Shore	SLC16A12	-0.0114	0.0025	4.314e-06	0.0104709	-0.0112	0.0025	9.418e-06	0.0233689	-0.0129	0.0028	2.696e-06	0.0125785	-0.0118	0.0026	5.077e-06	0.0157915
8	144790410	cg11205981	CCDC166	TSS200	Island	CCDC166	-0.012	0.0026	4.417e-06	0.0106593	-0.0115	0.0026	1.257e-05	0.02778	-0.0127	0.0029	1.074e-05	0.0303171	-0.0113	0.0027	2.293e-05	0.0373683
12	34489995	cg08158662			Island	ALG10	-0.0064	0.0014	4.557e-06	0.0109342	-0.006	0.0015	3.829e-05	0.0522018	-0.0064	0.0016	3.359e-05	0.0559873	-0.0067	0.0015	4.027e-06	0.0133304
12	54746067	cg20474425	COPZ1			COPZ1	0.009	0.002	4.583e-06	0.0109342	0.0091	0.002	6.863e-06	0.0199841	0.0097	0.0022	7.073e-06	0.0235713	0.0085	0.002	1.855e-05	0.0341242
12	34443659	cg11600470				ALG10	-0.0072	0.0016	4.628e-06	0.0109792	-0.0076	0.0016	2.242e-06	0.010242	-0.0059	0.0017	0.0006826	0.27927	-0.0074	0.0016	5.198e-06	0.0158164
16	2866901	cg05635274	PRSS21	TSS1500	N_Shore	PRSS21	0.0087	0.0019	4.772e-06	0.0112572	0.008	0.0019	3.174e-05	0.0470471	0.0085	0.0022	7.184e-05	0.0883274	0.009	0.0019	4.1e-06	0.0133304
1	40193746	cg20959032	PPIE			PPIE	-0.0088	0.0019	4.889e-06	0.0114688	-0.0086	0.002	1.232e-05	0.027416	-0.0094	0.0021	6.579e-06	0.0224598	-0.0085	0.002	2.003e-05	0.0356385
21	19614112	cg00955547	CHODL		N_Shelf	CHODL	-0.007	0.0015	4.93e-06	0.0115007	-0.0062	0.0016	6.634e-05	0.0689517	-0.0069	0.0017	4.304e-05	0.0644651	-0.0068	0.0016	2.355e-05	0.0380309
19	1457211	cg14559388	APC2	Body	Island	APC2	-0.0025	0.0005	4.982e-06	0.0115291	-0.0024	0.0006	9.195e-06	0.0233689	-0.0023	0.0006	0.0002349	0.164189	-0.0025	0.0006	6.128e-06	0.0169481
4	190574529	cg24843217				HSP90AA4P	-0.0066	0.0014	5.009e-06	0.0115291	-0.0066	0.0015	7.304e-06	0.0204466	-0.0071	0.0016	9.552e-06	0.0294922	-0.0066	0.0015	9.927e-06	0.0225319
10	85985448	cg01142721	LRIT2	TSS200		LRIT2	-0.0121	0.0026	5.028e-06	0.0115291	-0.0107	0.0027	6.406e-05	0.068099	-0.0117	0.003	7.592e-05	0.0911674	-0.012	0.0027	9.658e-06	0.0222827
12	130678772	cg12911496				FZD10	-0.0035	0.0008	5.052e-06	0.0115291	-0.0034	0.0008	1.003e-05	0.0240666	-0.0032	0.0008	8.041e-05	0.0937904	-0.0039	0.0008	9.72e-07	0.00516643
8	110984575	cg01829829	KCNV1	Body	N_Shore	KCNV1	-0.0077	0.0017	5.355e-06	0.0121545	-0.0075	0.0017	1.323e-05	0.0283436	-0.0069	0.0019	0.0002586	0.172635	-0.0072	0.0018	4.933e-05	0.0583491
18	5892119	cg26438105	TMEM200C	TSS200	S_Shore	TMEM200C	-0.0133	0.0029	5.409e-06	0.0122111	-0.0117	0.003	8.842e-05	0.0821735	-0.0129	0.0032	5.48e-05	0.0742284	-0.0128	0.0031	3.071e-05	0.044277
14	95826830	cg13019568			Island	CLMN	-0.0052	0.0011	5.789e-06	0.0129858	-0.0052	0.0012	5.74e-06	0.0188301	-0.0059	0.0013	3.903e-06	0.0154612	-0.0047	0.0012	7.741e-05	0.0772087
5	180646880	cg15946312	TRIM41		Island	TRIM41	-0.0116	0.0026	5.814e-06	0.0129858	-0.0128	0.0026	8.274e-07	0.00596336	-0.0125	0.0028	9.198e-06	0.0289766	-0.0112	0.0026	2.242e-05	0.0373683
17	45871717	cg04558115			S_Shelf	OSBPL7	-0.0091	0.002	5.944e-06	0.0131695	-0.0082	0.002	5.146e-05	0.060303	-0.0095	0.0022	2.403e-05	0.0465379	-0.0099	0.0021	1.851e-06	0.00793106
1	228291591	cg11953245	C1orf35	TSS1500	S_Shore	C1orf35	-0.0106	0.0023	5.959e-06	0.0131695	-0.0101	0.0024	2.153e-05	0.0381458	-0.0103	0.0026	8.225e-05	0.0948824	-0.0108	0.0024	8.915e-06	0.0220315
19	49562516	cg20756894	NTF4		S_Shore	NTF4	-0.0073	0.0016	6.164e-06	0.0135513	-0.0072	0.0017	2.062e-05	0.0373209	-0.0069	0.0018	0.0001244	0.120083	-0.0071	0.0017	2.896e-05	0.0432756
16	2867051	cg02296564	PRSS21	TSS200	N_Shore	PRSS21	0.0114	0.0025	6.205e-06	0.0135704	0.0099	0.0026	0.0001225	0.0961465	0.0123	0.0028	1.259e-05	0.031847	0.012	0.0026	5.683e-06	0.0164603
18	70211962	cg03566107	CBLN2	TSS1500	S_Shore	CBLN2	-0.0071	0.0016	6.303e-06	0.0137133	-0.0066	0.0016	3.073e-05	0.0461148	-0.0076	0.0018	1.872e-05	0.0397001	-0.0066	0.0017	6.059e-05	0.0658104
4	49551434	cg10340210				CWH43	-0.0104	0.0023	6.341e-06	0.0137226	-0.0092	0.0024	0.0001006	0.0877193	-0.0096	0.0025	0.0001373	0.126155	-0.0103	0.0024	1.72e-05	0.0322427
10	71560212	cg06035456	COL13A1	TSS1500	N_Shore	COL13A1	-0.0063	0.0014	6.373e-06	0.0137226	-0.0061	0.0014	2.079e-05	0.0373447	-0.0076	0.0016	1.579e-06	0.00884011	-0.0061	0.0014	1.953e-05	0.0351963
7	63643277	cg01487661			Island	ZNF735	-0.0106	0.0023	6.416e-06	0.0137226	-0.009	0.0024	0.0001739	0.114096	-0.0114	0.0026	7.702e-06	0.0250706	-0.0101	0.0024	2.732e-05	0.0418679
16	3081463	cg02890863	CCDC64B	Body	S_Shore	CCDC64B	-0.006	0.0013	6.438e-06	0.0137226	-0.006	0.0014	1.069e-05	0.025077	-0.0064	0.0015	9.813e-06	0.0297287	-0.0058	0.0014	4.857e-05	0.0578232
11	132951838	cg24829292	OPCML	Body	Island	OPCML	0.0103	0.0023	6.6e-06	0.0139968	0.0101	0.0023	1.634e-05	0.031765	0.0112	0.0025	1.011e-05	0.0301081	0.0094	0.0024	0.0001274	0.104323
7	2705189	cg04021544	TTYH3		S_Shelf	TTYH3	-0.0171	0.0038	6.92e-06	0.0145651	-0.0178	0.0039	4.6e-06	0.016588	-0.0155	0.0041	0.0001921	0.150492	-0.0163	0.0039	3.131e-05	0.0444163
12	34538806	cg22579351				ALG10	-0.0091	0.002	6.963e-06	0.0145651	-0.0092	0.0021	9.433e-06	0.0233689	-0.0107	0.0023	2.74e-06	0.0126433	-0.0094	0.0021	6.004e-06	0.0169202
1	36553577	cg19252108	TEKT2	Body	N_Shore	TEKT2	-0.0063	0.0014	6.972e-06	0.0145651	-0.0067	0.0014	2.603e-06	0.0113807	-0.0065	0.0015	2.605e-05	0.0488327	-0.0065	0.0014	3.501e-06	0.0126732
12	34493996	cg15777553			Island	ALG10	-0.0083	0.0018	7.173e-06	0.0149108	-0.0077	0.0019	4.112e-05	0.0549888	-0.0085	0.002	3.505e-05	0.0574909	-0.0076	0.0019	7.089e-05	0.0731378
8	143279443	cg14334488	LINC00051	TSS1500		LINC00051	-0.0075	0.0017	7.298e-06	0.0150959	-0.0077	0.0017	1.039e-05	0.0247887	-0.0075	0.0018	4.134e-05	0.0634708	-0.0073	0.0018	3.258e-05	0.0457542
1	47533976	cg10751811	CYP4Z1	Body		CYP4Z1	-0.0114	0.0026	7.507e-06	0.0154521	-0.0098	0.0026	0.0001486	0.106481	-0.012	0.0028	2.004e-05	0.0420745	-0.0109	0.0026	2.958e-05	0.0437352
12	34516072	cg16009988				ALG10	-0.01	0.0022	7.574e-06	0.015514	-0.0096	0.0023	2.619e-05	0.0421836	-0.0128	0.0025	3.159e-07	0.00311023	-0.009	0.0023	9.848e-05	0.0900788
10	119314933	cg27438218			S_Shore	EMX2	-0.0079	0.0018	7.611e-06	0.0155141	-0.0079	0.0018	1.431e-05	0.0296002	-0.0084	0.002	2.19e-05	0.0444247	-0.0075	0.0018	4.808e-05	0.0578232
1	6267579	cg19694465	RNF207	Body	N_Shore	RNF207	-0.0111	0.0025	7.767e-06	0.0156265	-0.012	0.0026	2.754e-06	0.011681	-0.0122	0.0028	1.083e-05	0.0303171	-0.0111	0.0026	1.886e-05	0.0342832
3	32023452	cg27590407	ZNF860	Body	S_Shore	ZNF860	-0.0041	0.0009	7.773e-06	0.0156265	-0.0041	0.0009	6.645e-06	0.0196498	-0.0043	0.001	3.089e-05	0.053821	-0.004	0.0009	1.703e-05	0.0320672
20	68170	cg08088390	DEFB125	TSS200		DEFB125	-0.0099	0.0022	7.812e-06	0.0156265	-0.0091	0.0022	5.124e-05	0.0602687	-0.011	0.0025	1.144e-05	0.0307666	-0.0097	0.0023	1.861e-05	0.0341242
4	4139845	cg00496389				OTOP1	-0.0079	0.0018	7.815e-06	0.0156265	-0.0081	0.0018	6.585e-06	0.0196498	-0.0063	0.002	0.001464	0.396096	-0.0081	0.0018	9.536e-06	0.0221946
22	32057397	cg07658383	PISD		N_Shore	PISD	-0.0066	0.0015	7.998e-06	0.0159166	-0.0062	0.0015	3.197e-05	0.0470558	-0.0072	0.0017	1.19e-05	0.0308449	-0.0066	0.0015	1.668e-05	0.0318364
12	49689685	cg24804179	PRPH	Body	Island	PRPH	-0.0068	0.0015	8.05e-06	0.0159445	-0.0066	0.0015	1.887e-05	0.0349058	-0.0069	0.0017	8.454e-05	0.0956953	-0.0069	0.0016	7.966e-06	0.0205212
16	34456429	cg16781340				UBE2MP1	-0.0048	0.0011	8.151e-06	0.0159956	-0.0043	0.0011	8.288e-05	0.0789155	-0.0051	0.0013	5.599e-05	0.0755964	-0.0047	0.0011	1.415e-05	0.0287037
11	31844481	cg08966619	PAX6		N_Shelf	PAX6	-0.0092	0.0021	8.152e-06	0.0159956	-0.0094	0.0021	9.755e-06	0.023815	-0.0104	0.0022	3.545e-06	0.0144521	-0.0092	0.0021	1.644e-05	0.03156
12	34442510	cg07698281				ALG10	-0.0075	0.0017	8.248e-06	0.0161087	-0.0073	0.0017	2.218e-05	0.0386452	-0.0074	0.0019	0.0001111	0.112685	-0.0074	0.0017	2.279e-05	0.0373683
5	54281198	cg14972155	ESM1	1stExon		ESM1	-0.0128	0.0029	8.301e-06	0.0161372	-0.0127	0.0029	1.317e-05	0.0283436	-0.0123	0.0032	9.74e-05	0.104068	-0.0126	0.003	1.978e-05	0.0354945
1	110614450	cg16893614	ALX3	TSS1500	S_Shore	ALX3	-0.0072	0.0016	8.345e-06	0.016148	-0.0073	0.0016	9.335e-06	0.0233689	-0.0084	0.0018	4.454e-06	0.0171583	-0.007	0.0017	2.651e-05	0.0412285
19	1456246	cg14907738	APC2	Body	Island	APC2	-0.0059	0.0013	8.566e-06	0.0164511	-0.0054	0.0014	6.312e-05	0.0676133	-0.0067	0.0015	9.841e-06	0.0297287	-0.006	0.0013	7.166e-06	0.0190322
12	38532129	cg11310341			Island	ALG10	-0.0079	0.0018	8.58e-06	0.0164511	-0.0069	0.0018	0.0001282	0.0993982	-0.0096	0.0019	8.136e-07	0.00582885	-0.008	0.0018	1.221e-05	0.026565
17	21825983	cg25706971	FAM27L	Body		FAM27L	-0.0073	0.0016	8.643e-06	0.0164965	-0.0075	0.0017	1.067e-05	0.025077	-0.0059	0.0018	0.001162	0.356674	-0.0075	0.0017	8.345e-06	0.021237
20	31781060	cg12161192	BPIFA4P	TSS1500		BPIFA4P	-0.0096	0.0022	8.749e-06	0.0166233	-0.0088	0.0022	5.504e-05	0.0630763	-0.0098	0.0024	4.134e-05	0.0634708	-0.0088	0.0023	9.86e-05	0.0900788
15	25321871	cg01053316	SNORD116-12	TSS1500		SNORD116-12	-0.0082	0.0019	8.835e-06	0.0166983	-0.0084	0.0019	7.246e-06	0.0204466	-0.0081	0.002	6.89e-05	0.0866211	-0.0081	0.0019	2.648e-05	0.0412285
1	20988590	cg08911391	DDOST	TSS1500	S_Shore	DDOST	-0.007	0.0016	8.868e-06	0.0166983	-0.0068	0.0016	2.561e-05	0.0418435	-0.0078	0.0017	5.757e-06	0.0206615	-0.0071	0.0016	1.163e-05	0.0258352
16	34209247	cg04383715			Island	UBE2MP1	-0.0086	0.0019	9.011e-06	0.0168597	-0.0081	0.002	4.611e-05	0.0585964	-0.0081	0.0021	0.0001643	0.138788	-0.0088	0.002	1.169e-05	0.0258352
1	209527581	cg06155620				MIR205HG	-0.008	0.0018	9.034e-06	0.0168597	-0.0079	0.0019	2.448e-05	0.0407291	-0.0087	0.002	1.037e-05	0.030239	-0.0081	0.0019	1.253e-05	0.026729
17	1811181	cg15849368			N_Shore	RPA1	-0.0093	0.0021	9.306e-06	0.0172254	-0.0091	0.0022	2.949e-05	0.0453773	-0.0096	0.0024	6.985e-05	0.0870337	-0.01	0.0022	4.914e-06	0.0153986
11	2066779	cg06842181				H19	-0.0085	0.0019	9.312e-06	0.0172254	-0.0081	0.0019	2.855e-05	0.0444011	-0.0072	0.0022	0.0008666	0.31424	-0.0088	0.002	7.675e-06	0.0198936
19	6282970	cg18889393	MLLT1		S_Shelf	MLLT1	-0.0094	0.0021	9.371e-06	0.0172585	-0.0089	0.0022	3.443e-05	0.0485145	-0.0086	0.0023	0.0002576	0.172241	-0.0096	0.0022	9.567e-06	0.0221946
10	131771695	cg05649708			Island	EBF3	-0.0062	0.0014	9.499e-06	0.0174178	-0.0064	0.0014	6.974e-06	0.0199841	-0.0056	0.0016	0.0006143	0.262409	-0.0062	0.0014	1.488e-05	0.0297533
14	20528812	cg20051118	OR4L1	1stExon		OR4L1	-0.0094	0.0021	9.613e-06	0.0175502	-0.0079	0.0022	0.0002874	0.144161	-0.0098	0.0023	2.399e-05	0.0465379	-0.0085	0.0022	0.0001556	0.113974
11	2890725	cg09554951	KCNQ1DN	TSS1500	Island	KCNQ1DN	-0.0034	0.0008	1.003e-05	0.0181241	-0.0035	0.0008	7.927e-06	0.0213371	-0.0039	0.0009	6.18e-06	0.021948	-0.0033	0.0008	1.695e-05	0.0320672
16	34809318	cg25050175			Island	LOC100130700	-0.0082	0.0019	1.003e-05	0.0181241	-0.0071	0.0019	0.0001895	0.119298	-0.0069	0.002	0.0006837	0.27927	-0.0088	0.0019	5.899e-06	0.0169202
12	49690254	cg05775627	PRPH	Body	Island	PRPH	-0.0067	0.0015	1.006e-05	0.0181241	-0.0073	0.0016	5.135e-06	0.0178115	-0.0064	0.0017	0.000116	0.115974	-0.0065	0.0016	3.921e-05	0.0517927
16	51671563	cg16518996				SALL1	-0.0117	0.0027	1.01e-05	0.0181241	-0.0112	0.0027	3.296e-05	0.0472357	-0.011	0.003	0.0002311	0.163093	-0.0113	0.0027	2.678e-05	0.0414947
5	178800355	cg08319922			N_Shore	ADAMTS2	-0.0075	0.0017	1.015e-05	0.0181363	-0.0075	0.0017	1.528e-05	0.0304083	-0.0077	0.0019	3.36e-05	0.0559873	-0.0069	0.0018	0.0001074	0.0942376
19	2743448	cg01080560	SLC39A3		S_Shelf	SLC39A3	-0.0068	0.0015	1.03e-05	0.0182668	-0.0064	0.0015	3.64e-05	0.050444	-0.0078	0.0017	3.541e-06	0.0144521	-0.0067	0.0016	3.055e-05	0.044277
1	2713926	cg21420674			N_Shelf	MMEL1	-0.0069	0.0016	1.031e-05	0.0182668	-0.0066	0.0016	2.51e-05	0.0411704	-0.0079	0.0017	4.142e-06	0.0161041	-0.0066	0.0016	3.104e-05	0.0443328
16	34808939	cg24702091			Island	LOC100130700	-0.0058	0.0013	1.037e-05	0.0182959	-0.0052	0.0014	0.0001546	0.108015	-0.0057	0.0015	9.908e-05	0.105061	-0.006	0.0014	2.012e-05	0.0356476
1	160050948	cg20066612	KCNJ9	TSS1500	N_Shelf	KCNJ9	-0.0077	0.0018	1.06e-05	0.0186234	-0.0077	0.0018	2.206e-05	0.0385963	-0.0066	0.0019	0.0006528	0.27198	-0.0076	0.0018	2.289e-05	0.0373683
2	219840962	cg20174730	LINC00608	TSS200		LINC00608	-0.0081	0.0018	1.066e-05	0.0186508	-0.0079	0.0019	2.588e-05	0.042104	-0.0089	0.002	9.19e-06	0.0289766	-0.0082	0.0019	2.024e-05	0.0356831
14	95826997	cg14013080			S_Shore	CLMN	-0.0067	0.0015	1.101e-05	0.0191832	-0.0068	0.0016	1.541e-05	0.0305223	-0.0073	0.0017	1.791e-05	0.0386528	-0.0067	0.0016	2.839e-05	0.0428817
16	90038463	cg08539210	CENPBD1	1stExon;5'UTR	N_Shore	CENPBD1	-0.0044	0.001	1.106e-05	0.0191907	-0.0041	0.001	5.697e-05	0.0639263	-0.0043	0.0011	0.000103	0.107321	-0.0042	0.001	4.73e-05	0.0576304
7	2635181	cg12400790	IQCE	Body	S_Shelf	IQCE	-0.0052	0.0012	1.124e-05	0.0193842	-0.0054	0.0012	6.611e-06	0.0196498	-0.0044	0.0013	0.0008434	0.310112	-0.005	0.0012	3.648e-05	0.0494133
18	49865711	cg02837027	DCC	TSS1500	N_Shelf	DCC	-0.0072	0.0016	1.128e-05	0.0193842	-0.0066	0.0017	8.344e-05	0.0792689	-0.0076	0.0018	3.628e-05	0.0590471	-0.0073	0.0017	1.484e-05	0.0297533
19	52452808	cg22584681	ZNF613		S_Shore	ZNF613	-0.0067	0.0015	1.131e-05	0.0193842	-0.0064	0.0016	5.709e-05	0.0639263	-0.0067	0.0017	5.908e-05	0.0782586	-0.0069	0.0016	3.079e-05	0.044277
6	33169259	cg10086720	SLC39A7	1stExon	S_Shore	SLC39A7	-0.0092	0.0021	1.142e-05	0.0194668	-0.0092	0.0021	1.456e-05	0.0298214	-0.0098	0.0023	1.757e-05	0.0384257	-0.0094	0.0021	8.942e-06	0.0220315
7	57324841	cg01646795			Island	GUSBP10	-0.0119	0.0027	1.15e-05	0.0194668	-0.0124	0.0028	6.238e-06	0.0192601	-0.0107	0.0031	0.0005547	0.24863	-0.0129	0.0028	5.275e-06	0.0158214
12	34506462	cg02590409			S_Shelf	ALG10	-0.0128	0.0029	1.153e-05	0.0194668	-0.0126	0.003	2.954e-05	0.0453773	-0.0135	0.0033	3.378e-05	0.0560648	-0.0124	0.0031	6.254e-05	0.0671633
19	11641309	cg19782731	ECSIT	TSS1500	S_Shore	ECSIT	-0.0064	0.0015	1.156e-05	0.0194668	-0.0064	0.0015	1.574e-05	0.0310023	-0.0054	0.0016	0.000668	0.275266	-0.0066	0.0015	1.343e-05	0.0277799
15	53093509	cg00400532			N_Shelf	ONECUT1	-0.008	0.0018	1.159e-05	0.0194668	-0.0079	0.0018	1.781e-05	0.0335359	-0.0066	0.002	0.001238	0.368421	-0.008	0.0019	1.551e-05	0.0304333
12	38447636	cg23668907				ALG10	-0.0134	0.0031	1.169e-05	0.0195565	-0.0123	0.003	4.904e-05	0.0594806	-0.016	0.0034	2.311e-06	0.0110273	-0.0132	0.0031	2.623e-05	0.0410974
7	47556811	cg20258698	TNS3	5'UTR		TNS3	0.0108	0.0025	1.177e-05	0.0196122	0.0106	0.0025	2.089e-05	0.0373447	0.0112	0.0028	4.663e-05	0.0672858	0.0108	0.0025	2.296e-05	0.0373683
17	21934840	cg09785512			Island	FLJ36000	-0.0074	0.0017	1.22e-05	0.0201164	-0.0065	0.0017	0.0001298	0.0998236	-0.0073	0.0018	6.697e-05	0.0852153	-0.0072	0.0018	3.834e-05	0.0509467
10	45719880	cg20447730			Island	ANKRD30BP3	-0.0061	0.0014	1.226e-05	0.0201164	-0.0056	0.0014	4.772e-05	0.0594806	-0.0069	0.0016	1.027e-05	0.0302155	-0.0057	0.0014	9.3e-05	0.0869736
16	2867446	cg01232511	PRSS21	Body	Island	PRSS21	0.0137	0.0031	1.231e-05	0.0201164	0.0127	0.0032	6.088e-05	0.0662275	0.0142	0.0035	5.706e-05	0.0760628	0.0141	0.0032	1.406e-05	0.0286595
16	55866757	cg03880033	CES1	Body	Island	CES1	-0.018	0.0041	1.234e-05	0.0201164	-0.0173	0.0042	3.74e-05	0.0513217	-0.017	0.0046	0.0001986	0.153015	-0.0183	0.0043	1.754e-05	0.0326634
2	121410165	cg02032334	GLI2		N_Shore	GLI2	-0.0113	0.0026	1.235e-05	0.0201164	-0.0105	0.0026	4.465e-05	0.0577691	-0.0135	0.0028	1.565e-06	0.00884011	-0.0119	0.0027	9.411e-06	0.0221946
1	160050877	cg12907876	KCNJ9	TSS1500	N_Shelf	KCNJ9	-0.008	0.0018	1.236e-05	0.0201164	-0.0075	0.0019	5.56e-05	0.0630763	-0.0087	0.002	8.839e-06	0.0283324	-0.0084	0.0019	1.203e-05	0.0263097
15	25321221	cg08661338	SNORD116-12	TSS1500		SNORD116-12	-0.008	0.0018	1.245e-05	0.0201846	-0.0082	0.0019	1.283e-05	0.0280662	-0.01	0.0021	1.14e-06	0.00699233	-0.0073	0.0019	0.000138	0.106913
8	43136445	cg11383474			S_Shelf	POTEA	-0.0109	0.0025	1.266e-05	0.0203839	-0.0107	0.0025	2.236e-05	0.0387978	-0.0117	0.0027	2.237e-05	0.0447169	-0.0101	0.0026	9.868e-05	0.0900788
12	34487126	cg07390463			N_Shore	ALG10	-0.009	0.0021	1.267e-05	0.0203839	-0.009	0.0021	2.25e-05	0.0388801	-0.009	0.0023	6.942e-05	0.0867554	-0.0084	0.0022	9.856e-05	0.0900788
11	2064747	cg10704680				H19	-0.0091	0.0021	1.277e-05	0.0204364	-0.0093	0.0022	1.398e-05	0.0293514	-0.0086	0.0023	0.0001477	0.132034	-0.0086	0.0022	7.462e-05	0.0754012
14	69952104	cg04921109	PLEKHD1	Body	S_Shore	PLEKHD1	-0.0088	0.002	1.28e-05	0.0204364	-0.0084	0.002	4.104e-05	0.0549888	-0.0082	0.0022	0.0001903	0.150224	-0.009	0.002	1.054e-05	0.0236674
12	34500640	cg04838249			Island	ALG10	-0.0102	0.0023	1.295e-05	0.0205234	-0.0095	0.0024	7.377e-05	0.0731566	-0.0124	0.0026	2.619e-06	0.0123565	-0.0092	0.0024	0.0001649	0.118161
11	132951950	cg26283170	OPCML	Body	Island	OPCML	0.0085	0.002	1.3e-05	0.0205234	0.008	0.002	4.53e-05	0.0581338	0.0095	0.0022	1.752e-05	0.0384257	0.0077	0.0021	0.0001914	0.127704
10	38645450	cg23084528	HSD17B7P2	Body	Island	HSD17B7P2	-0.0091	0.0021	1.304e-05	0.0205234	-0.0086	0.0022	7.552e-05	0.0740916	-0.0102	0.0023	9.735e-06	0.0297287	-0.01	0.0022	6.002e-06	0.0169202
10	38069909	cg24185357			Island	ZNF248	-0.0096	0.0022	1.305e-05	0.0205234	-0.0092	0.0022	3.004e-05	0.0455377	-0.0087	0.0024	0.0003046	0.186651	-0.009	0.0023	6.679e-05	0.0695917
7	56551590	cg26565223			Island	DKFZp434L192	-0.0092	0.0021	1.316e-05	0.0206192	-0.0085	0.0022	0.0001007	0.0877193	-0.0079	0.0024	0.0007384	0.290316	-0.0088	0.0022	6.499e-05	0.0687396
5	180643653	cg17432513			N_Shore	TRIM41	-0.0107	0.0025	1.334e-05	0.0208235	-0.0094	0.0025	0.0001743	0.11418	-0.0091	0.0027	0.0008347	0.308806	-0.0099	0.0026	0.0001291	0.105058
10	91296252	cg22591480	SLC16A12	TSS1500	S_Shore	SLC16A12	-0.0084	0.0019	1.34e-05	0.0208397	-0.0084	0.002	2.848e-05	0.0444011	-0.0088	0.0022	4.729e-05	0.0680045	-0.0088	0.002	1.25e-05	0.026729
11	195572	cg10335112	ODF3	TSS1500		ODF3	-0.0071	0.0016	1.35e-05	0.0209178	-0.0075	0.0017	7.577e-06	0.020758	-0.0059	0.0018	0.0009955	0.332322	-0.0066	0.0017	7.667e-05	0.0770194
10	85984439	cg00238295	LRIT2	Body		LRIT2	-0.0085	0.002	1.388e-05	0.0214275	-0.0087	0.002	1.902e-05	0.0350289	-0.0099	0.0022	4.56e-06	0.017407	-0.0079	0.0021	0.0001427	0.108946
12	108168562	cg01952953	ASCL4	1stExon;5'UTR	N_Shore	ASCL4	-0.0097	0.0022	1.437e-05	0.0219537	-0.0107	0.0023	2.835e-06	0.0117038	-0.0082	0.0025	0.000936	0.323897	-0.009	0.0023	0.0001012	0.0906064
6	5087749	cg10563109	PPP1R3G		S_Shore	PPP1R3G	-0.014	0.0032	1.439e-05	0.0219537	-0.0146	0.0033	9.284e-06	0.0233689	-0.0154	0.0037	2.435e-05	0.0468223	-0.0151	0.0033	5.251e-06	0.0158214
17	38956837	cg16048803	KRT28	TSS1500	S_Shelf	KRT28	-0.0076	0.0018	1.441e-05	0.0219537	-0.0069	0.0018	0.0001002	0.0876552	-0.008	0.0021	9.176e-05	0.100079	-0.0083	0.0018	4.127e-06	0.0133304
19	1456886	cg03165176	APC2	Body	Island	APC2	-0.0122	0.0028	1.443e-05	0.0219537	-0.0116	0.0029	5.17e-05	0.060303	-0.0136	0.0031	1.428e-05	0.0340696	-0.0122	0.003	3.808e-05	0.0509235
2	91777967	cg14362697			Island	LOC654342	-0.0095	0.0022	1.461e-05	0.0221473	-0.0083	0.0022	0.0001874	0.118331	-0.0089	0.0024	0.000245	0.167008	-0.01	0.0023	8.613e-06	0.021787
15	25455573	cg05395353	SNORD115-15	Body		SNORD115-15	-0.0065	0.0015	1.512e-05	0.022838	-0.0069	0.0015	6.996e-06	0.0199841	-0.0068	0.0017	3.747e-05	0.0600689	-0.0063	0.0015	4.735e-05	0.0576304
19	1465207	cg04624885	APC2	Body	Island	APC2	-0.01	0.0023	1.555e-05	0.0234033	-0.0114	0.0024	2.315e-06	0.0104525	-0.0083	0.0025	0.001028	0.335402	-0.01	0.0024	3.055e-05	0.044277
19	37958707	cg08888354	ZNF570	TSS1500	N_Shore	ZNF570	-0.0099	0.0023	1.565e-05	0.0234697	-0.0098	0.0024	3.267e-05	0.0472357	-0.0106	0.0026	6.234e-05	0.0805572	-0.0095	0.0024	8.15e-05	0.0790352
3	4509268	cg18847227	SUMF1	TSS1500	S_Shore	SUMF1	-0.0096	0.0022	1.574e-05	0.0235207	-0.0087	0.0023	0.0001179	0.0940205	-0.0103	0.0024	2.366e-05	0.0465379	-0.0093	0.0023	6.057e-05	0.0658104
2	27362420	cg00396894	PRR30	TSS200		PRR30	-0.0067	0.0016	1.589e-05	0.023577	-0.0076	0.0016	1.373e-06	0.00779094	-0.0073	0.0017	2.636e-05	0.0490567	-0.0066	0.0016	5.515e-05	0.0630542
17	22052189	cg09737685			Island	MTRNR2L1	-0.0088	0.002	1.589e-05	0.023577	-0.0081	0.0021	9.339e-05	0.0842153	-0.0069	0.0022	0.00215	0.460321	-0.0089	0.0021	3.034e-05	0.044277
4	779173	cg05448404	CPLX1	3'UTR	Island	CPLX1	-0.0033	0.0008	1.636e-05	0.024104	-0.0034	0.0008	2.399e-05	0.0404956	-0.003	0.0009	0.0004749	0.232687	-0.0036	0.0008	6.949e-06	0.0188253
10	54071134	cg12799790	DKK1		N_Shelf	DKK1	-0.0101	0.0023	1.636e-05	0.024104	-0.0086	0.0024	0.0002481	0.135473	-0.0098	0.0027	0.0002386	0.165057	-0.0092	0.0024	0.0001304	0.105097
2	71018354	cg07532089	FIGLA	TSS1500	S_Shore	FIGLA	-0.009	0.0021	1.689e-05	0.0247979	-0.0085	0.0021	5.911e-05	0.065025	-0.0102	0.0023	1.141e-05	0.0307666	-0.009	0.0021	2.955e-05	0.0437352
15	25329354	cg03760060	SNORD116-18	TSS1500		SNORD116-18	-0.0064	0.0015	1.713e-05	0.0249626	-0.0068	0.0015	9.819e-06	0.0238326	-0.0056	0.0016	0.0007025	0.283365	-0.0067	0.0015	9.802e-06	0.0224913
18	54814303	cg16004501	BOD1L2			BOD1L2	0.0103	0.0024	1.717e-05	0.0249626	0.01	0.0024	3.51e-05	0.0491289	0.0105	0.0026	6.856e-05	0.0866211	0.0104	0.0025	3.03e-05	0.044277
13	42015685	cg00697358	OR7E37P	TSS1500		OR7E37P	-0.0066	0.0015	1.719e-05	0.0249626	-0.006	0.0016	0.0001663	0.111529	-0.0067	0.0017	0.0001064	0.109774	-0.0057	0.0016	0.0004351	0.188157
10	1132739	cg12547667	WDR37	Body		WDR37	0.0075	0.0017	1.724e-05	0.0249626	0.0079	0.0018	8.71e-06	0.0227844	0.008	0.002	4.396e-05	0.0649966	0.0069	0.0018	0.0001363	0.106856
12	49692283	cg16010628	PRPH	3'UTR	S_Shore	PRPH	-0.0054	0.0013	1.731e-05	0.0249779	-0.0053	0.0013	5.014e-05	0.0595437	-0.0055	0.0014	6.68e-05	0.0852153	-0.0055	0.0013	1.599e-05	0.0312292
7	57271379	cg23316599			Island	GNAI1	-0.0124	0.0029	1.773e-05	0.0254963	-0.0107	0.0029	0.0002397	0.133219	-0.0134	0.0032	3.807e-05	0.0605522	-0.0102	0.003	0.0006647	0.222754
11	2890394	cg08771706	KCNQ1DN	TSS1500	Island	KCNQ1DN	-0.003	0.0007	1.806e-05	0.0258822	-0.0031	0.0007	1.649e-05	0.0319089	-0.003	0.0008	0.0001981	0.153015	-0.0031	0.0007	1.343e-05	0.0277799
3	137228231	cg02805612				SOX14	-0.0078	0.0018	1.817e-05	0.0259036	-0.0075	0.0019	6.354e-05	0.06789	-0.0097	0.0021	3.065e-06	0.0135475	-0.0077	0.0018	3.196e-05	0.0451857
8	143279492	cg25351599	LINC00051	TSS1500		LINC00051	-0.0085	0.002	1.824e-05	0.0259036	-0.0089	0.0021	1.454e-05	0.0298214	-0.0083	0.0022	0.0002237	0.161275	-0.0079	0.0021	0.0001217	0.102085
2	208636304	cg11989576	FZD5		S_Shore	FZD5	-0.0078	0.0018	1.826e-05	0.0259036	-0.0076	0.0018	3.557e-05	0.0495961	-0.0078	0.002	0.0001297	0.123877	-0.0072	0.0019	0.000134	0.106445
19	51415452	cg10078829	KLK4	TSS1500	N_Shore	KLK4	-0.0074	0.0017	1.84e-05	0.0259527	-0.0079	0.0018	8.537e-06	0.0225455	-0.0068	0.0019	0.0004021	0.214921	-0.0075	0.0018	2.756e-05	0.0420821
2	91635283	cg10811045			Island	LOC654342	-0.0063	0.0015	1.842e-05	0.0259527	-0.0056	0.0015	0.0001977	0.121103	-0.0065	0.0016	6.469e-05	0.0833241	-0.0055	0.0015	0.0002277	0.141145
13	52769951	cg24678163	THSD1P1	TSS1500	S_Shore	THSD1P1	-0.0096	0.0022	1.848e-05	0.0259527	-0.0086	0.0023	0.0001847	0.117637	-0.0103	0.0024	2.405e-05	0.0465379	-0.008	0.0024	0.000669	0.22366
2	629121	cg18686665			Island	TMEM18	-0.0073	0.0017	1.908e-05	0.026706	-0.007	0.0017	4.932e-05	0.0594806	-0.0068	0.0019	0.0002828	0.180196	-0.0074	0.0017	2.396e-05	0.0381096
10	131697345	cg26229752	EBF3	Body	Island	EBF3	-0.0115	0.0027	1.942e-05	0.0270915	-0.0114	0.0027	3.13e-05	0.0466065	-0.0125	0.0031	5.019e-05	0.0703999	-0.0117	0.0028	2.262e-05	0.0373683
19	40694183	cg09318731	MAP3K10		N_Shelf	MAP3K10	-0.0063	0.0015	1.964e-05	0.0273077	-0.0067	0.0015	1.386e-05	0.0293514	-0.0068	0.0016	3.11e-05	0.0538821	-0.0067	0.0015	1.094e-05	0.0244349
10	131697193	cg17726092	EBF3	Body	Island	EBF3	-0.0115	0.0027	2.02e-05	0.0278763	-0.0109	0.0028	9.895e-05	0.0869238	-0.0122	0.003	5.08e-05	0.0703999	-0.0124	0.0027	5.464e-06	0.0160445
11	75139680	cg04231094	KLHL35	Body	Island	KLHL35	-0.0163	0.0038	2.022e-05	0.0278763	-0.0149	0.0039	0.000153	0.107434	-0.015	0.0041	0.0003063	0.186651	-0.0155	0.004	0.0001176	0.100249
10	37940673	cg20424709			Island	MTRNR2L7	-0.0101	0.0024	2.031e-05	0.0278763	-0.0099	0.0024	3.728e-05	0.0513217	-0.0103	0.0027	0.0001182	0.116882	-0.0095	0.0024	9.906e-05	0.0900854
3	49236946	cg03540175	CCDC36	1stExon;5'UTR	Island	CCDC36	-0.0091	0.0021	2.041e-05	0.0278763	-0.009	0.0022	3.443e-05	0.0485145	-0.0087	0.0024	0.0002827	0.180196	-0.0081	0.0022	0.0002561	0.149119
17	35424059	cg14336501				AATF	-0.0104	0.0024	2.042e-05	0.0278763	-0.01	0.0025	6.59e-05	0.0686644	-0.0115	0.0027	2.055e-05	0.0425076	-0.0099	0.0025	6.458e-05	0.0684784
8	144787867	cg14026325	CCDC166		Island	CCDC166	-0.0113	0.0027	2.054e-05	0.0278763	-0.0109	0.0027	4.541e-05	0.0581338	-0.0118	0.003	7.599e-05	0.0911674	-0.0111	0.0027	4.37e-05	0.055501
16	3253043	cg26892635	OR1F1	TSS1500		OR1F1	-0.01	0.0024	2.056e-05	0.0278763	-0.0087	0.0024	0.0002705	0.140228	-0.0097	0.0026	0.0002171	0.159095	-0.0101	0.0025	3.581e-05	0.0486628
7	97588511	cg26284540	MGC72080			MGC72080	-0.0097	0.0023	2.058e-05	0.0278763	-0.0089	0.0023	9.615e-05	0.0859018	-0.0082	0.0026	0.001568	0.408444	-0.0095	0.0024	5.821e-05	0.063819
5	115150172	cg06682875	CDO1	Body	N_Shore	CDO1	-0.0138	0.0032	2.081e-05	0.0280972	-0.0135	0.0033	3.327e-05	0.0475178	-0.0155	0.0036	1.329e-05	0.0326347	-0.0148	0.0033	9.214e-06	0.0221946
17	35285295	cg01965477	LHX1			LHX1	-0.0022	0.0005	2.094e-05	0.0281821	-0.0023	0.0005	1.485e-05	0.0301236	-0.0023	0.0006	3.403e-05	0.0562574	-0.0022	0.0005	2.725e-05	0.0418679
12	115126908	cg11433866	TBX3		S_Shore	TBX3	-0.006	0.0014	2.132e-05	0.0286018	-0.0053	0.0014	0.0002011	0.122027	-0.0071	0.0015	3.331e-06	0.0141283	-0.0058	0.0015	7.149e-05	0.0733961
7	56515601	cg05655885	LOC650226	Body	Island	LOC650226	-0.0123	0.0029	2.186e-05	0.0292206	-0.0106	0.003	0.0003527	0.160282	-0.0117	0.0032	0.0002657	0.174589	-0.0105	0.003	0.0005397	0.204165
2	628881	cg26342985			N_Shore	TMEM18	-0.0107	0.0025	2.193e-05	0.0292206	-0.0101	0.0026	9.78e-05	0.086527	-0.0108	0.0028	0.000105	0.1087	-0.011	0.0026	2.708e-05	0.0418052
10	45720134	cg04392266			Island	ANKRD30BP3	-0.009	0.0021	2.199e-05	0.0292206	-0.0081	0.0021	0.0001379	0.102892	-0.0097	0.0024	3.856e-05	0.0611001	-0.0085	0.0022	0.0001119	0.0970813
8	144787999	cg18710908	CCDC166		Island	CCDC166	-0.0093	0.0022	2.208e-05	0.0292476	-0.0092	0.0022	3.486e-05	0.0489561	-0.0092	0.0025	0.0001937	0.150901	-0.0088	0.0022	7.971e-05	0.0782024
17	74075189	cg14651919	ZACN	TSS200	S_Shore	ZACN	-0.0086	0.002	2.222e-05	0.0293405	-0.0086	0.0021	4.201e-05	0.0555091	-0.0074	0.0022	0.0008176	0.304897	-0.0085	0.0021	5.744e-05	0.0633045
1	228291668	cg22790377	C1orf35	TSS1500	S_Shore	C1orf35	-0.0134	0.0032	2.234e-05	0.0294065	-0.0122	0.0032	0.0001437	0.104758	-0.013	0.0035	0.0002243	0.161275	-0.0127	0.0033	0.0001165	0.0996312
5	180646976	cg04662609	TRIM41		Island	TRIM41	-0.0085	0.002	2.247e-05	0.0294852	-0.0092	0.0021	6.918e-06	0.0199841	-0.0093	0.0022	3.127e-05	0.0538821	-0.0082	0.0021	0.0001088	0.0951785
8	143695343	cg14225847	ARC	1stExon	Island	ARC	-0.0066	0.0016	2.267e-05	0.029655	-0.0065	0.0016	4.212e-05	0.0555091	-0.0071	0.0018	6.155e-05	0.0802644	-0.0062	0.0016	0.0001303	0.105097
22	36960937	cg04933168	CACNG2	Body	Island	CACNG2	0.0111	0.0026	2.289e-05	0.0298498	0.0119	0.0027	1.29e-05	0.0280662	0.0104	0.003	0.0004595	0.227948	0.0107	0.0027	7.861e-05	0.0778904
9	140034900	cg14317712	GRIN1	Body	S_Shore	GRIN1	-0.0061	0.0014	2.309e-05	0.0300174	-0.0066	0.0015	5.918e-06	0.0189403	-0.0058	0.0016	0.0004378	0.222022	-0.0061	0.0015	3.433e-05	0.0471089
16	90038469	cg13969584	CENPBD1	1stExon;5'UTR	N_Shore	CENPBD1	-0.0042	0.001	2.365e-05	0.0306505	-0.004	0.001	6.264e-05	0.0672707	-0.0044	0.0011	0.0001013	0.106341	-0.004	0.001	8.41e-05	0.0808101
7	57484272	cg07788167			Island	MIR3147	-0.0088	0.0021	2.376e-05	0.0306983	-0.0081	0.0021	0.0001625	0.111131	-0.0098	0.0022	1.144e-05	0.0307666	-0.0081	0.0022	0.0002396	0.143413
3	184107534	cg05308645	CHRD	3'UTR	S_Shelf	CHRD	-0.006	0.0014	2.397e-05	0.0308746	-0.0061	0.0015	2.975e-05	0.0454261	-0.0062	0.0016	6.228e-05	0.0805572	-0.0053	0.0015	0.0004764	0.194594
7	155276169	cg12107018				CNPY1	-0.0039	0.0009	2.456e-05	0.0315378	-0.0039	0.0009	3.373e-05	0.0478493	-0.0034	0.001	0.0009393	0.324089	-0.0042	0.001	9.521e-06	0.0221946
17	7199204	cg25555460	YBX2	TSS1500	N_Shore	YBX2	-0.0054	0.0013	2.476e-05	0.0316977	-0.0054	0.0013	4.198e-05	0.0555091	-0.0066	0.0014	3.195e-06	0.0138309	-0.0049	0.0014	0.0003374	0.167071
18	5891602	cg12899381	TMEM200C	1stExon	Island	TMEM200C	-0.0111	0.0026	2.502e-05	0.0319332	-0.0103	0.0027	0.0001147	0.0927998	-0.0102	0.0029	0.0004434	0.223244	-0.011	0.0027	5.751e-05	0.0633045
20	29896479	cg11484348	DEFB116	TSS200		DEFB116	-0.0088	0.0021	2.523e-05	0.0321036	-0.0085	0.0021	7.272e-05	0.0728771	-0.0082	0.0023	0.0004658	0.230108	-0.0086	0.0021	4.883e-05	0.0579208
14	89029074	cg20862309	ZC3H14	TSS200	N_Shore	ZC3H14	-0.0078	0.0019	2.553e-05	0.0322897	-0.0071	0.0019	0.0001657	0.111529	-0.0074	0.0021	0.0003943	0.213913	-0.0082	0.0019	2.226e-05	0.0373683
2	39471182	cg27343456			Island	MAP4K3	0.0086	0.002	2.553e-05	0.0322897	0.0075	0.0021	0.0002913	0.145594	0.011	0.0022	6.837e-07	0.00536001	0.008	0.0021	0.0001842	0.124954
16	34209017	cg00106591			Island	UBE2MP1	-0.006	0.0014	2.578e-05	0.032508	-0.0062	0.0014	1.737e-05	0.0328547	-0.0055	0.0016	0.0005022	0.239089	-0.0058	0.0014	6.651e-05	0.0695917
16	34296108	cg20376009			Island	UBE2MP1	-0.008	0.0019	2.662e-05	0.0334667	-0.0066	0.0019	0.0006495	0.210336	-0.0076	0.0021	0.0002969	0.18497	-0.008	0.002	5.62e-05	0.0632301
17	38209993	cg14592065	MED24	5'UTR	N_Shore	MED24	-0.0073	0.0017	2.729e-05	0.0341798	-0.0067	0.0018	0.0001868	0.118256	-0.0075	0.0019	0.0001135	0.114291	-0.0074	0.0018	5.139e-05	0.0604451
8	144808965	cg09380067	FAM83H	Body	Island	FAM83H	-0.0087	0.0021	2.735e-05	0.0341798	-0.0092	0.0021	1.11e-05	0.0255614	-0.007	0.0023	0.001954	0.446649	-0.0081	0.0021	0.0001558	0.113974
7	56551640	cg26733975			Island	DKFZp434L192	-0.0096	0.0023	2.749e-05	0.0342528	-0.0084	0.0023	0.0003364	0.156873	-0.0083	0.0025	0.0008828	0.316533	-0.0085	0.0024	0.0003681	0.175892
7	62514673	cg10734218			Island	ZNF733P	-0.0084	0.002	2.763e-05	0.0343254	-0.0076	0.0021	0.0002796	0.142137	-0.0085	0.0022	8.631e-05	0.0969037	-0.0078	0.0021	0.0002016	0.130896
6	44254022	cg15023038	TCTE1	Body	Island	TCTE1	-0.007	0.0017	2.811e-05	0.0347286	-0.0071	0.0017	3.234e-05	0.0472357	-0.0065	0.0018	0.0003313	0.193448	-0.0063	0.0017	0.000277	0.15484
12	34755049	cg18047890				ALG10	-0.0078	0.0019	2.812e-05	0.0347286	-0.008	0.0019	2.773e-05	0.043573	-0.007	0.002	0.0006293	0.264637	-0.0072	0.0019	0.0001963	0.129603
16	2930069	cg05185364	FLYWCH2		N_Shelf	FLYWCH2	-0.007	0.0017	2.822e-05	0.0347432	-0.0074	0.0017	1.816e-05	0.033891	-0.0082	0.0019	2.22e-05	0.0447169	-0.0082	0.0017	2.171e-06	0.00876552
12	133404647	cg15172381	GOLGA3	5'UTR	N_Shore	GOLGA3	-0.0081	0.0019	2.838e-05	0.0347432	-0.0076	0.0019	8.239e-05	0.0786272	-0.0091	0.0021	1.757e-05	0.0384257	-0.0081	0.002	4.429e-05	0.0557568
4	100432162	cg26647453	C4orf17	5'UTR		C4orf17	-0.0102	0.0024	2.838e-05	0.0347432	-0.0085	0.0025	0.0006892	0.213736	-0.0114	0.0027	2.77e-05	0.0501714	-0.0097	0.0026	0.0001774	0.121985
8	144359316	cg03496689	GLI4		N_Shore	GLI4	-0.0076	0.0018	2.863e-05	0.0349473	-0.0079	0.0019	2.383e-05	0.0404956	-0.0071	0.002	0.0004108	0.216644	-0.008	0.0018	1.442e-05	0.0291107
22	50616150	cg06357843	PANX2	Body	Island	PANX2	-0.0135	0.0032	2.91e-05	0.0351851	-0.0126	0.0033	0.0001324	0.100534	-0.0115	0.0035	0.001155	0.355826	-0.0133	0.0032	3.946e-05	0.0517927
14	104834425	cg24136671				KIF26A	-0.0084	0.002	2.91e-05	0.0351851	-0.0091	0.0021	9.55e-06	0.0234508	-0.0074	0.0023	0.001021	0.334678	-0.0077	0.0021	0.0001697	0.119701
11	132951861	cg22629528	OPCML	Body	Island	OPCML	0.0188	0.0045	2.914e-05	0.0351851	0.0185	0.0046	5.902e-05	0.065025	0.0209	0.0051	4.169e-05	0.0634708	0.0163	0.0047	0.0004843	0.195258
12	108301630	cg21907093	LOC728739		S_Shelf	LOC728739	-0.008	0.0019	2.916e-05	0.0351851	-0.0071	0.0019	0.0002531	0.136254	-0.0082	0.0021	9.127e-05	0.0999899	-0.0076	0.002	0.0001196	0.101048
8	43132507	cg21877680			S_Shore	POTEA	-0.0129	0.0031	2.934e-05	0.035236	-0.0123	0.0032	0.0001032	0.087976	-0.0147	0.0034	1.917e-05	0.0404501	-0.0114	0.0032	0.0004121	0.184277
12	122458940	cg10552903	BCL7A	TSS1500		BCL7A	-0.005	0.0012	2.937e-05	0.035236	-0.0049	0.0012	4.772e-05	0.0594806	-0.0053	0.0013	3.131e-05	0.0538821	-0.0048	0.0012	9.545e-05	0.0884767
15	83332087	cg20592391	AP3B2	Body		AP3B2	-0.0041	0.001	2.973e-05	0.0354838	-0.0039	0.001	0.0001079	0.0897183	-0.0039	0.0011	0.000587	0.257066	-0.0046	0.001	3.729e-06	0.0130485
5	140528785	cg26866168	PCDHB6	TSS1500	N_Shelf	PCDHB6	-0.0115	0.0027	2.977e-05	0.0354838	-0.0107	0.0028	0.0001115	0.09117	-0.0108	0.0031	0.0004736	0.232593	-0.0101	0.0028	0.0003021	0.159773
1	32231019	cg00826603	BAI2	TSS1500	S_Shore	BAI2	-0.005	0.0012	2.983e-05	0.0354838	-0.0053	0.0012	1.309e-05	0.0283328	-0.0056	0.0014	5.316e-05	0.0734281	-0.0047	0.0012	0.0001229	0.102394
10	37940493	cg14583127			Island	MTRNR2L7	-0.0131	0.0031	3.012e-05	0.0357275	-0.0128	0.0032	5.364e-05	0.0618783	-0.0125	0.0035	0.0003527	0.200407	-0.0139	0.0032	1.525e-05	0.0302054
20	29847402	cg25361651	DEFB115	Body		DEFB115	-0.0112	0.0027	3.049e-05	0.0360645	-0.0116	0.0028	2.763e-05	0.043573	-0.0124	0.0031	5.049e-05	0.0703999	-0.012	0.0028	2.134e-05	0.0367245
12	34511886	cg10963011				ALG10	-0.0073	0.0017	3.072e-05	0.0361918	-0.0069	0.0018	8.936e-05	0.0824675	-0.0077	0.0019	5.883e-05	0.0781741	-0.0074	0.0018	4.831e-05	0.0578232
10	79788600	cg13431682	POLR3A	Body	N_Shore	POLR3A	-0.0087	0.0021	3.077e-05	0.0361918	-0.008	0.0021	0.0001599	0.110251	-0.0072	0.0023	0.00144	0.393405	-0.0081	0.0022	0.0001742	0.120446
1	228653136	cg23239574	Histone3		S_Shore	Histone3	-0.0112	0.0027	3.098e-05	0.036306	-0.0112	0.0028	5.34e-05	0.0617711	-0.0126	0.0029	1.597e-05	0.0374415	-0.011	0.0028	6.551e-05	0.0691155
14	70038236	cg14912575	CCDC177	TSS1500	Island	CCDC177	-0.0086	0.0021	3.104e-05	0.036306	-0.0073	0.0021	0.0005776	0.199938	-0.0093	0.0023	5.339e-05	0.073504	-0.0082	0.0022	0.0001479	0.11105
12	133170342	cg16945633			S_Shore	FBRSL1	-0.0095	0.0023	3.113e-05	0.0363101	-0.0089	0.0023	0.000106	0.0888325	-0.0092	0.0026	0.0005137	0.240977	-0.0088	0.0024	0.000193	0.12823
1	110305591	cg23957643	EPS8L3	5'UTR		EPS8L3	-0.0062	0.0015	3.142e-05	0.0365469	-0.0067	0.0015	1.111e-05	0.0255614	-0.0072	0.0016	1.185e-05	0.0308449	-0.0064	0.0015	2.893e-05	0.0432756
16	3016717	cg05630773	KREMEN2	Body	Island	KREMEN2	-0.0081	0.0019	3.166e-05	0.036681	-0.0089	0.002	7.277e-06	0.0204466	-0.0064	0.0021	0.002309	0.47298	-0.0084	0.002	3.702e-05	0.0499835
12	34480221	cg24034913				ALG10	-0.007	0.0017	3.171e-05	0.036681	-0.0069	0.0017	8.527e-05	0.0799319	-0.0067	0.0018	0.0002781	0.178556	-0.0072	0.0018	4.72e-05	0.0576304
11	69489380	cg03242344	ORAOV1	Body	N_Shore	ORAOV1	-0.0084	0.002	3.234e-05	0.0373069	-0.0076	0.0021	0.0002445	0.134733	-0.0095	0.0022	2.109e-05	0.0434108	-0.0084	0.0021	5.747e-05	0.0633045
4	165878219	cg08992305	FAM218A	1stExon;5'UTR	Island	FAM218A	0.006	0.0015	3.26e-05	0.0375038	0.0061	0.0015	3.086e-05	0.0461148	0.0064	0.0016	8.722e-05	0.0976643	0.0058	0.0015	8.818e-05	0.083772
12	34495086	cg04589828			Island	ALG10	-0.0088	0.0021	3.274e-05	0.037562	-0.0089	0.0022	4.855e-05	0.0594806	-0.0087	0.0024	0.0002572	0.172241	-0.0077	0.0022	0.0004134	0.184277
16	34587120	cg03203197			Island	LINC01566	-0.0134	0.0032	3.307e-05	0.0378372	-0.013	0.0033	9.694e-05	0.0862407	-0.0136	0.0036	0.000176	0.144061	-0.0129	0.0034	0.0001341	0.106445
1	228243608	cg27441138	WNT3A	Body	N_Shelf	WNT3A	-0.0074	0.0018	3.433e-05	0.0391721	-0.007	0.0018	9.13e-05	0.083706	-0.0082	0.002	3.931e-05	0.0618849	-0.0068	0.0018	0.0001989	0.130086
19	13941182	cg22153105	ZSWIM4	Body	Island	ZSWIM4	-0.002	0.0005	3.461e-05	0.0391911	-0.002	0.0005	2.995e-05	0.0455377	-0.0017	0.0005	0.00158	0.409284	-0.0021	0.0005	2.253e-05	0.0373683
13	81229358	cg21482472			Island	SPRY2	0.0117	0.0028	3.474e-05	0.0391911	0.0119	0.0029	3.675e-05	0.0507615	0.0134	0.0031	1.633e-05	0.0378842	0.0124	0.003	3.243e-05	0.0456964
12	5020693	cg08832227	KCNA1	Body	Island	KCNA1	-0.0104	0.0025	3.479e-05	0.0391911	-0.009	0.0025	0.000361	0.162646	-0.0115	0.0028	3.3e-05	0.0558745	-0.0096	0.0026	0.0002225	0.138681
5	61028748	cg01781963	LOC100506526			LOC100506526	-0.0083	0.002	3.491e-05	0.0391911	-0.0083	0.002	4.279e-05	0.0559743	-0.0082	0.0022	0.0002417	0.16577	-0.0081	0.002	7.691e-05	0.0770761
2	71503246	cg04659154	ZNF638		N_Shore	ZNF638	-0.0067	0.0016	3.496e-05	0.0391911	-0.0066	0.0016	6.546e-05	0.0686644	-0.0075	0.0018	2.495e-05	0.047192	-0.007	0.0017	2.412e-05	0.0382193
1	55505954	cg19249107	PCSK9	Body	Island	PCSK9	0.0047	0.0011	3.497e-05	0.0391911	0.0041	0.0012	0.0004426	0.176951	0.0045	0.0013	0.0003475	0.198257	0.0041	0.0012	0.0004305	0.187325
2	97000924	cg03913456	NCAPH	TSS1500	N_Shore	NCAPH	-0.0115	0.0028	3.5e-05	0.0391911	-0.0123	0.0028	1.607e-05	0.0313855	-0.0127	0.0032	6.235e-05	0.0805572	-0.0117	0.0029	5.526e-05	0.0630542
4	3749503	cg06859969			S_Shore	ADRA2C	-0.0018	0.0004	3.548e-05	0.039591	-0.0017	0.0005	0.0001502	0.106853	-0.0018	0.0005	0.0003693	0.205937	-0.002	0.0005	1.313e-05	0.0274505
19	15121333	cg12695707	CCDC105	TSS1500	N_Shore	CCDC105	-0.0076	0.0018	3.555e-05	0.039591	-0.0075	0.0019	6.505e-05	0.0686302	-0.0078	0.002	0.0001072	0.110058	-0.0075	0.0019	7.361e-05	0.0748407
15	98648111	cg00481725				ARRDC4	0.0141	0.0034	3.564e-05	0.039591	0.014	0.0035	5.446e-05	0.0626521	0.0164	0.0036	6.384e-06	0.0223389	0.0153	0.0035	1.254e-05	0.026729
1	48176755	cg06320401			S_Shore	TRABD2B	-0.0048	0.0012	3.59e-05	0.0397694	-0.0047	0.0012	6.825e-05	0.07008	-0.0054	0.0012	1.602e-05	0.0374415	-0.005	0.0012	1.391e-05	0.0284921
12	14133129	cg16815991	GRIN2B	TSS200	N_Shore	GRIN2B	-0.0037	0.0009	3.599e-05	0.0397694	-0.0032	0.0009	0.0002972	0.147165	-0.003	0.001	0.002526	0.490115	-0.0038	0.0009	2.946e-05	0.0437352
17	3906674	cg01798813	ZZEF1		N_Shore	ZZEF1	-0.0037	0.0009	3.614e-05	0.0398304	-0.0038	0.0009	1.825e-05	0.0339083	-0.0039	0.001	0.0001345	0.125971	-0.0034	0.0009	0.0001729	0.12028
3	47398209	cg01232267			Island	KLHL18	-0.0092	0.0022	3.632e-05	0.039924	-0.0091	0.0022	4.459e-05	0.0577691	-0.0089	0.0024	0.0002349	0.164189	-0.0099	0.0024	2.886e-05	0.0432756
19	45809725	cg27331471	CKM	3'UTR	S_Shelf	CKM	-0.0088	0.0021	3.705e-05	0.0403944	-0.0083	0.0022	0.0001484	0.106481	-0.0087	0.0024	0.0003149	0.188897	-0.0078	0.0022	0.0003906	0.180421
13	25670319	cg18474108	PABPC3	1stExon;5'UTR	Island	PABPC3	0.0108	0.0026	3.72e-05	0.0403944	0.0104	0.0027	0.0001016	0.087767	0.0117	0.003	8.204e-05	0.0948824	0.0114	0.0027	3.072e-05	0.044277
21	10991482	cg18453969	TPTE	TSS1500	S_Shore	TPTE	-0.0047	0.0011	3.724e-05	0.0403944	-0.0043	0.0012	0.0002486	0.135569	-0.0047	0.0013	0.0002127	0.158204	-0.0045	0.0012	0.0001526	0.113011
6	169651645	cg19681793	THBS2	5'UTR	S_Shelf	THBS2	-0.0048	0.0012	3.731e-05	0.0403944	-0.0053	0.0012	1.054e-05	0.0250045	-0.0047	0.0013	0.000393	0.213483	-0.0045	0.0012	0.0002486	0.146407
4	9783198	cg03045635	DRD5	TSS200	Island	DRD5	-0.0026	0.0006	3.748e-05	0.0403944	-0.0023	0.0006	0.0003736	0.165133	-0.0028	0.0007	9.585e-05	0.102855	-0.0026	0.0007	5.688e-05	0.0632301
4	2575339	cg02389825				FAM193A	0.0024	0.0006	3.752e-05	0.0403944	0.0023	0.0006	7.439e-05	0.0734982	0.002	0.0006	0.001684	0.422412	0.0026	0.0006	9.332e-06	0.0221946
12	111475238	cg01290565	CUX2	Body	Island	CUX2	-0.0084	0.002	3.754e-05	0.0403944	-0.008	0.0021	0.0001018	0.087767	-0.0087	0.0023	0.0001275	0.122512	-0.0087	0.0021	3.567e-05	0.0486299
12	4140935	cg02076624			Island	PARP11	-0.0039	0.0009	3.758e-05	0.0403944	-0.0041	0.001	2.175e-05	0.0382131	-0.0034	0.0011	0.00133	0.384505	-0.0041	0.0009	1.622e-05	0.0313864
1	4718573	cg22367872	AJAP1	Body	S_Shelf	AJAP1	-0.011	0.0027	3.768e-05	0.0403944	-0.0122	0.0028	9.137e-06	0.0233689	-0.0124	0.003	3.748e-05	0.0600689	-0.0125	0.0028	7.11e-06	0.0190161
13	115000211	cg04718414	CDC16	TSS200	Island	CDC16	-0.002	0.0005	3.771e-05	0.0403944	-0.0019	0.0005	9.566e-05	0.0856463	-0.002	0.0006	0.0003562	0.201577	-0.0021	0.0005	2.364e-05	0.0380309
7	56551007	cg15073666	LOC100240728		N_Shore	LOC100240728	-0.012	0.0029	3.796e-05	0.0405588	-0.0097	0.0029	0.0008686	0.236585	-0.0136	0.0032	2.652e-05	0.0490567	-0.0113	0.003	0.0001859	0.125904
16	1537775	cg03997502	PTX4	Body	Island	PTX4	-0.0038	0.0009	3.809e-05	0.0405944	-0.004	0.0009	2.09e-05	0.0373447	-0.0033	0.0011	0.001835	0.436558	-0.0037	0.001	9.976e-05	0.0900854
6	108499426	cg19042287	NR2E1	Body	S_Shore	NR2E1	-0.009	0.0022	3.861e-05	0.0410256	-0.0087	0.0022	9.881e-05	0.0869238	-0.0093	0.0024	0.0001437	0.130387	-0.0086	0.0023	0.0001727	0.12028
11	79147752	cg15310583	TENM4	5'UTR	N_Shore	TENM4	-0.0067	0.0016	3.869e-05	0.0410256	-0.0069	0.0017	5.024e-05	0.0595437	-0.007	0.0018	8.291e-05	0.0951211	-0.0067	0.0018	0.0001351	0.106634
12	133463607	cg17387870	CHFR	Body	N_Shore	CHFR	-0.0079	0.0019	3.881e-05	0.0410492	-0.0073	0.002	0.0001961	0.120738	-0.0076	0.0021	0.0002969	0.18497	-0.0073	0.002	0.0002187	0.137475
1	227974541	cg00965168			Island	SNAP47	-0.0095	0.0023	3.907e-05	0.0411087	-0.0095	0.0024	7.185e-05	0.0725245	-0.0105	0.0026	4.363e-05	0.0647366	-0.0089	0.0024	0.0002231	0.138786
6	3770466	cg06869454				PXDC1	-0.0081	0.002	3.908e-05	0.0411087	-0.0077	0.002	0.0001088	0.0900151	-0.0087	0.0023	0.0001181	0.116882	-0.0069	0.0021	0.0007043	0.228709
20	29844549	cg10305299	DEFB115	TSS1500		DEFB115	-0.0069	0.0017	3.916e-05	0.0411087	-0.0063	0.0017	0.0002616	0.138315	-0.0063	0.0019	0.0007188	0.285822	-0.0066	0.0018	0.0001947	0.128952
19	40006625	cg21342437	SELV	1stExon	Island	SELV	-0.0015	0.0004	3.961e-05	0.0414774	-0.0014	0.0004	7.482e-05	0.0735768	-0.0017	0.0004	1.427e-05	0.0340696	-0.0015	0.0004	2.228e-05	0.0373683
19	1789618	cg17771569	ATP8B3	Body	Island	ATP8B3	-0.0114	0.0028	3.976e-05	0.0415309	-0.0107	0.0029	0.0001705	0.113102	-0.01	0.0031	0.001373	0.388235	-0.0116	0.0029	4.859e-05	0.0578232
19	51415450	cg13793157	KLK4	TSS1500	N_Shore	KLK4	-0.0088	0.0022	3.997e-05	0.041554	-0.0087	0.0022	6.912e-05	0.0707898	-0.0095	0.0023	4.882e-05	0.0694907	-0.009	0.0022	4.569e-05	0.0565943
19	36195835	cg15474831			S_Shore	ZBTB32	-0.0053	0.0013	3.998e-05	0.041554	-0.0061	0.0013	3.258e-06	0.0127855	-0.0059	0.0014	2.442e-05	0.0468223	-0.0052	0.0013	0.0001122	0.0970869
16	29877776	cg06946850	CDIPT	Body	S_Shelf	CDIPT	-0.0078	0.0019	4.014e-05	0.0416173	-0.0074	0.002	0.0001525	0.107434	-0.0078	0.0021	0.0002016	0.154553	-0.0075	0.002	0.0001783	0.122335
17	21226533	cg02538829				MAP2K3	-0.0068	0.0016	4.037e-05	0.0417526	-0.0058	0.0017	0.0006447	0.210336	-0.0076	0.0018	1.532e-05	0.0363443	-0.0068	0.0018	9.964e-05	0.0900854
7	73153975	cg00966780	ABHD11	TSS1500	S_Shore	ABHD11	-0.0051	0.0012	4.052e-05	0.0418048	-0.0052	0.0013	4.791e-05	0.0594806	-0.0052	0.0014	0.0002054	0.156062	-0.0051	0.0013	5.425e-05	0.0624105
9	129453085	cg12697116	LMX1B	Body	Island	LMX1B	-0.0057	0.0014	4.085e-05	0.0420213	-0.006	0.0014	2.49e-05	0.0411342	-0.0061	0.0015	4.032e-05	0.0627214	-0.0058	0.0015	6.081e-05	0.0658104
20	54824646	cg11188443	MC3R	1stExon	S_Shore	MC3R	-0.0059	0.0014	4.093e-05	0.0420213	-0.0057	0.0015	0.0001034	0.087976	-0.0053	0.0016	0.001132	0.35367	-0.0065	0.0015	1.7e-05	0.0320672
17	3303148	cg06965839	OR1E1	TSS1500		OR1E1	-0.0092	0.0022	4.106e-05	0.0420519	-0.0083	0.0023	0.0002548	0.136576	-0.0098	0.0025	6.883e-05	0.0866211	-0.0085	0.0023	0.0002048	0.132367
12	34514461	cg19787556				ALG10	-0.0133	0.0033	4.145e-05	0.0423481	-0.0121	0.0033	0.0003021	0.148193	-0.0132	0.0036	0.0003047	0.186651	-0.0125	0.0035	0.000323	0.164273
6	29593479	cg08027810	GABBR1	Body	N_Shore	GABBR1	0.0086	0.0021	4.16e-05	0.0423982	0.008	0.0021	0.0001817	0.117199	0.0094	0.0023	4.817e-05	0.0687987	0.0079	0.0021	0.0001921	0.127835
7	134330838	cg03332522	BPGM	TSS1500		BPGM	-0.0062	0.0015	4.184e-05	0.0425395	-0.0067	0.0015	1.145e-05	0.025849	-0.0074	0.0016	6.571e-06	0.0224598	-0.0062	0.0016	8.102e-05	0.0790352
1	4718212	cg26599630	AJAP1	Body	S_Shore	AJAP1	-0.0073	0.0018	4.221e-05	0.0428121	-0.0077	0.0018	2.163e-05	0.038162	-0.0082	0.002	4.35e-05	0.0647366	-0.0076	0.0018	3.296e-05	0.045828
11	57147511	cg11201837	PRG3	Body		PRG3	-0.0048	0.0012	4.254e-05	0.042937	-0.0045	0.0012	0.0001999	0.121475	-0.0046	0.0013	0.0004947	0.237498	-0.0049	0.0012	5.545e-05	0.0630995
19	2555976	cg14907788	GNG7	5'UTR	Island	GNG7	-0.0047	0.0011	4.255e-05	0.042937	-0.0048	0.0011	3.066e-05	0.0461148	-0.0045	0.0013	0.000507	0.240284	-0.0047	0.0012	5.654e-05	0.0632301
16	34256776	cg08884611			Island	UBE2MP1	-0.007	0.0017	4.264e-05	0.042937	-0.0061	0.0017	0.0004158	0.171246	-0.0073	0.0019	0.0001368	0.125971	-0.0069	0.0018	0.0001059	0.0936167
8	218468	cg03028061			S_Shore	ZNF596	-0.0103	0.0025	4.294e-05	0.0431357	-0.0093	0.0025	0.0002726	0.14043	-0.0095	0.0028	0.0008757	0.315793	-0.0094	0.0026	0.000355	0.172132
11	2890454	cg08246619	KCNQ1DN	TSS1500	Island	KCNQ1DN	-0.0102	0.0025	4.328e-05	0.0433735	-0.0104	0.0026	5.17e-05	0.060303	-0.0116	0.0027	1.304e-05	0.0325926	-0.0113	0.0026	1.314e-05	0.0274505
11	65586170	cg02230254	CFL1		S_Shore	CFL1	-0.011	0.0027	4.364e-05	0.0436301	-0.0104	0.0027	0.0001437	0.104758	-0.013	0.003	1.328e-05	0.0326347	-0.0112	0.0028	4.857e-05	0.0578232
10	132239568	cg12495996				GLRX3	-0.0051	0.0012	4.44e-05	0.0442845	-0.0051	0.0013	5.925e-05	0.065025	-0.0043	0.0014	0.002178	0.461578	-0.005	0.0013	0.0001294	0.105097
15	72610141	cg10976908	CELF6	Body	N_Shore	CELF6	-0.0075	0.0018	4.482e-05	0.0445456	-0.0075	0.0019	5.573e-05	0.0630763	-0.0073	0.002	0.0002695	0.175449	-0.0084	0.0019	1.196e-05	0.0262935
5	134875554	cg04264925	NEUROG1		N_Shelf	NEUROG1	-0.0072	0.0018	4.491e-05	0.0445456	-0.0072	0.0018	6.772e-05	0.0700393	-0.0086	0.002	1.276e-05	0.0320838	-0.0063	0.0018	0.0006318	0.216215
15	28343577	cg13963891	OCA2	5'UTR	N_Shore	OCA2	-0.0069	0.0017	4.498e-05	0.0445456	-0.0063	0.0017	0.0002585	0.137612	-0.0072	0.0019	0.0001577	0.135973	-0.0067	0.0017	0.0001319	0.105496
10	45719751	cg17554636			Island	ANKRD30BP3	-0.0029	0.0007	4.544e-05	0.0448392	-0.0027	0.0007	0.0002217	0.129837	-0.0032	0.0008	5.071e-05	0.0703999	-0.0027	0.0008	0.0003063	0.159773
3	126911844	cg24341311	C3orf56			C3orf56	-0.0084	0.0021	4.549e-05	0.0448392	-0.0087	0.0021	2.411e-05	0.0404956	-0.0045	0.0023	0.05173	0.996648	-0.008	0.0021	0.0002087	0.133997
5	63461930	cg10372047	RNF180	5'UTR	Island	RNF180	-0.0023	0.0006	4.571e-05	0.0449239	-0.0023	0.0006	3.37e-05	0.0478493	-0.0023	0.0006	0.0001891	0.150102	-0.0024	0.0006	1.916e-05	0.0346784
3	4509290	cg11108137	SUMF1	TSS1500	S_Shore	SUMF1	-0.0085	0.0021	4.579e-05	0.0449239	-0.0082	0.0021	0.0001108	0.0910479	-0.0086	0.0023	0.0001607	0.137323	-0.0075	0.0022	0.0005384	0.20397
13	114814401	cg01289343	RASA3	Body	Island	RASA3	0.0096	0.0024	4.623e-05	0.0452499	0.0099	0.0024	4.989e-05	0.0595144	0.0096	0.0027	0.0003372	0.19503	0.01	0.0025	4.861e-05	0.0578232
16	75232227	cg07520163				CTRB2	-0.0091	0.0022	4.643e-05	0.04534	-0.0091	0.0023	7.728e-05	0.0754657	-0.0101	0.0025	4.611e-05	0.0671122	-0.0088	0.0024	0.0001946	0.128952
12	34486991	cg06703900			N_Shore	ALG10	-0.0072	0.0018	4.775e-05	0.0465208	-0.0071	0.0018	8.449e-05	0.0799049	-0.0063	0.002	0.001599	0.411414	-0.0075	0.0018	3.999e-05	0.0523115
16	33935224	cg09165554			N_Shore	UBE2MP1	-0.007	0.0017	4.793e-05	0.0465881	-0.0065	0.0018	0.0002106	0.125258	-0.0068	0.0019	0.0003332	0.193516	-0.0069	0.0018	0.0001326	0.105654
20	9491559	cg25294504	LAMP5		N_Shelf	LAMP5	-0.0107	0.0026	4.805e-05	0.0465968	-0.0105	0.0026	7.264e-05	0.0728771	-0.0126	0.0029	1.727e-05	0.0384257	-0.0107	0.0027	5.678e-05	0.0632301
4	1404607	cg08683831			S_Shore	CRIPAK	-0.0081	0.002	4.819e-05	0.0466249	-0.007	0.002	0.0004819	0.185404	-0.01	0.0021	2.113e-06	0.0103902	-0.0075	0.0021	0.0002703	0.1537
8	4853437	cg27255656	CSMD1	TSS1500	S_Shore	CSMD1	-0.0102	0.0025	4.883e-05	0.0471355	-0.0093	0.0026	0.0002792	0.142106	-0.0118	0.0027	1.605e-05	0.0374415	-0.0095	0.0026	0.0002802	0.155221
6	106433792	cg00614392			N_Shore	PRDM1	-0.0038	0.0009	4.918e-05	0.0473645	-0.0038	0.0009	4.376e-05	0.0570654	-0.0046	0.0011	1.175e-05	0.0308368	-0.0037	0.001	0.0001075	0.0942376
16	33948885	cg01268383				UBE2MP1	-0.0171	0.0042	4.96e-05	0.0476597	-0.0156	0.0043	0.000279	0.142106	-0.0196	0.0048	4.012e-05	0.0627214	-0.0167	0.0044	0.0001431	0.109008
15	65715951	cg07617246	IGDCC4	TSS1500	S_Shore	IGDCC4	-0.0058	0.0014	5.019e-05	0.0480452	-0.0059	0.0015	6.583e-05	0.0686644	-0.0058	0.0016	0.0001732	0.14373	-0.006	0.0015	7.327e-05	0.0746758
13	22058128	cg03163982			Island	MICU2	-0.0028	0.0007	5.023e-05	0.0480452	-0.0027	0.0007	0.0001197	0.0947356	-0.0029	0.0008	0.0004297	0.219725	-0.0023	0.0007	0.001448	0.300406
17	1811269	cg19197440			N_Shore	RPA1	-0.0075	0.0019	5.038e-05	0.0480791	-0.0074	0.0019	0.000102	0.087767	-0.0083	0.0021	7.009e-05	0.0870744	-0.0084	0.0019	1.03e-05	0.0232528
11	2890457	cg13081704	KCNQ1DN	TSS1500	Island	KCNQ1DN	-0.0078	0.0019	5.056e-05	0.0481415	-0.0075	0.002	0.0001564	0.108911	-0.0079	0.0021	0.0001793	0.145153	-0.0082	0.002	2.831e-05	0.0428817
6	31914965	cg11419047	CFB	Body		CFB	-0.0066	0.0016	5.098e-05	0.0484316	-0.0065	0.0017	0.0001116	0.09117	-0.0056	0.0018	0.001997	0.449577	-0.0066	0.0017	7.47e-05	0.0754012
12	2338399	cg20495738	CACNA1C	Body	N_Shore	CACNA1C	-0.0125	0.0031	5.225e-05	0.049526	-0.0115	0.0031	0.0002208	0.129671	-0.0126	0.0035	0.0002886	0.181959	-0.0129	0.0032	4.375e-05	0.055501
* FDR significant findings from robust linear regression model adjusted for maternal age, education, maternal smoking during pregnancy, parity, and batch. Results sorted by the uncorrected P value of the main meta-analysis model adjusted for covariates. Column headers: CHR: Chromosome; Mapped Gene: Gene symbol using the UCSC database and Snipper software, blank for Mapped Gene means that there is…
